# Supplementary material for: (E)-1-(2,4-Dichloro­phen­yl)-3-[3-(4-meth­oxy­phen­yl)-1-phenyl-1H-pyrazol-4-yl]prop-2-en-1-one
Source: Acta Crystallogr Sect E Struct Rep Online. 2011 Oct 29;67(Pt 11):o3105. doi: 10.1107/S1600536811044400 (PMC3247490; doi:10.1107/S1600536811044400)
Supplement: Supplementary file 2 [file e-67-o3105-Isup2.hkl]

# 
# h,k,l, Fc-squared, Fo-squared, sigma(Fo-squared) and status flag 
# 
data_I
_shelx_title ' dch4m in P2(1)/c (RT)' 
_shelx_refln_list_code          4 
_shelx_F_calc_maximum      285.16 
_exptl_crystal_F_000       928.00 
_reflns_d_resolution_high  0.7113 
 
loop_ 
 _symmetry_equiv_pos_as_xyz 
 'x, y, z' 
 '-x, y+1/2, -z+1/2' 
 '-x, -y, -z' 
 'x, -y-1/2, z-1/2' 
 
_cell_length_a    11.5037 
_cell_length_b     9.9197 
_cell_length_c    19.6867 
_cell_angle_alpha  90.000 
_cell_angle_beta   94.986 
_cell_angle_gamma  90.000 
 
_shelx_F_squared_multiplier     1.000 
 
loop_ 
 _refln_index_h 
 _refln_index_k 
 _refln_index_l 
 _refln_F_squared_calc 
 _refln_F_squared_meas 
 _refln_F_squared_sigma 
 _refln_observed_status 
   1   0   0     4163.01     4278.46     70.47 o 
   2   0   0      541.46      529.06      6.99 o 
   3   0   0      290.14      296.98      7.00 o 
   4   0   0     1614.67     1509.88     19.01 o 
   5   0   0      169.45      176.67      4.36 o 
   6   0   0      324.23      354.95      5.03 o 
   7   0   0     1848.23     1789.44     19.67 o 
   8   0   0      372.60      338.26     13.03 o 
   9   0   0       25.69       26.31      2.46 o 
  10   0   0      483.48      501.95     11.27 o 
  11   0   0        7.95       12.48      2.60 o 
  12   0   0        5.49        1.27      2.43 o 
  13   0   0        0.37       -0.27      3.20 o 
  14   0   0       74.87       82.52      4.91 o 
  15   0   0       16.42       16.35      5.43 o 
  16   0   0        2.32        0.40      4.66 o 
   2   1   0     1214.46     1231.59     22.57 o 
   3   1   0      154.15      139.24      1.83 o 
   4   1   0      662.99      708.64      7.02 o 
   5   1   0      525.00      573.21      6.00 o 
   6   1   0       22.23       28.23      1.54 o 
   7   1   0      613.08      583.42      6.46 o 
   8   1   0       56.00       64.93      3.09 o 
   9   1   0       13.43        6.27      2.11 o 
  10   1   0       20.51       20.27      1.93 o 
  11   1   0        0.78        0.88      1.45 o 
  12   1   0        5.98        5.09      1.76 o 
  13   1   0       15.86       16.64      2.54 o 
  14   1   0       23.56       24.75      2.95 o 
  15   1   0        6.75        5.07      2.59 o 
  16   1   0        0.36       -2.95      2.95 o 
   1   2   0      383.12      372.40      5.67 o 
   3   2   0     4038.57     3973.27    121.23 o 
   4   2   0      977.43     1058.84     22.92 o 
   5   2   0       32.12       36.74      1.67 o 
   6   2   0       88.99      104.39      2.07 o 
   7   2   0      302.89      315.48      3.54 o 
   8   2   0      176.36      160.11      3.20 o 
   9   2   0       69.87       58.09      2.27 o 
  10   2   0       61.79       60.32      2.75 o 
  11   2   0       41.49       42.36      3.26 o 
  12   2   0        0.13       -2.31      2.31 o 
  13   2   0       38.40       37.91      3.17 o 
  14   2   0        9.36        7.98      2.62 o 
  15   2   0        0.88       -0.15      4.44 o 
   1   3   0     5418.31     5595.69     66.15 o 
   2   3   0     2023.05     2109.20     26.32 o 
   3   3   0        0.09        1.37      1.20 o 
   4   3   0      480.44      539.08      8.90 o 
   5   3   0      296.19      327.76      4.82 o 
   6   3   0      153.94      164.12      3.14 o 
   7   3   0     1148.41     1143.90     11.78 o 
   8   3   0       97.57      100.70      4.99 o 
   9   3   0        0.24        0.17      1.46 o 
  10   3   0      130.38      145.22      3.85 o 
  11   3   0        2.26       -0.12      1.70 o 
  12   3   0        0.05       -1.57      1.77 o 
  13   3   0        7.65        4.77      2.48 o 
  14   3   0        0.01       -2.27      2.27 o 
  15   3   0        0.14       -2.60      2.78 o 
   0   4   0     1335.86     1331.13     25.68 o 
   1   4   0      274.99      271.20      5.66 o 
   2   4   0       69.82       81.51      2.93 o 
   3   4   0       43.16       40.98      2.80 o 
   4   4   0     2445.39     2413.66     53.46 o 
   5   4   0      699.54      656.61      7.79 o 
   6   4   0       43.14       32.73      2.09 o 
   7   4   0      238.40      233.70      4.19 o 
   8   4   0       72.99       70.63      2.80 o 
   9   4   0       13.30       18.28      1.87 o 
  10   4   0       35.56       27.99      2.30 o 
  11   4   0        2.40        3.50      1.76 o 
  12   4   0       18.49       24.42      2.64 o 
  13   4   0        6.65        8.13      2.56 o 
  14   4   0        3.84        0.60      2.87 o 
  15   4   0        1.56        3.55      3.06 o 
   1   5   0        5.71        1.56      1.50 o 
   2   5   0     1061.30     1142.41     16.63 o 
   3   5   0      774.44      868.79      9.29 o 
   4   5   0      278.71      302.96      4.35 o 
   5   5   0        1.00       -0.27      2.02 o 
   6   5   0       87.36       95.99      4.06 o 
   7   5   0      575.96      571.34      8.98 o 
   8   5   0        9.91       11.13      2.05 o 
   9   5   0       79.08       78.21      3.69 o 
  10   5   0      210.02      234.54      9.34 o 
  11   5   0        9.63       10.23      2.45 o 
  12   5   0       16.56       22.19      3.43 o 
  13   5   0        0.98        0.86      2.39 o 
  14   5   0        6.83        7.74      2.86 o 
  15   5   0        0.44        3.11      4.10 o 
   0   6   0      674.16      720.49     17.57 o 
   1   6   0      188.80      186.82      8.83 o 
   2   6   0        3.96        6.45      2.43 o 
   3   6   0      130.43      113.44      4.30 o 
   4   6   0       51.57       64.70      2.66 o 
   5   6   0        1.90       -0.07      2.27 o 
   6   6   0        0.62        5.25      2.81 o 
   7   6   0      465.89      476.40      8.36 o 
   8   6   0        6.31        9.07      2.37 o 
   9   6   0       27.50       22.83      2.92 o 
  10   6   0       34.92       42.63      5.72 o 
  11   6   0        0.78        1.82      2.15 o 
  12   6   0        0.00       -1.29      2.27 o 
  13   6   0        0.70       -2.48      2.48 o 
  14   6   0        2.95        2.66      2.82 o 
   1   7   0        7.47        8.82      3.88 o 
   2   7   0       79.53       85.89      4.63 o 
   3   7   0       62.42       55.37      3.79 o 
   4   7   0        4.89        0.21      3.76 o 
   5   7   0        1.36       -1.71      2.07 o 
   6   7   0      331.68      322.63      6.76 o 
   7   7   0      113.19      115.92      9.26 o 
   8   7   0       24.67       22.83      2.97 o 
   9   7   0        0.15        4.24      2.32 o 
  10   7   0       23.91       28.37      3.40 o 
  11   7   0       25.81       32.16      3.70 o 
  12   7   0        0.03        2.41      2.81 o 
  13   7   0        0.01        1.48      2.63 o 
   0   8   0       51.06       43.45      5.68 o 
   1   8   0      100.88       99.41      5.55 o 
   2   8   0       52.18       57.06      3.84 o 
   3   8   0      206.75      188.35      7.79 o 
   4   8   0      180.48      184.78      6.89 o 
   5   8   0       16.01       12.01      2.92 o 
   6   8   0       41.74       30.95      3.95 o 
   7   8   0        6.14        7.85      2.33 o 
   8   8   0       11.27       19.08      2.90 o 
   9   8   0       16.85       19.45      3.15 o 
  10   8   0       20.67       15.99      3.12 o 
  11   8   0        7.42        5.94      2.94 o 
  12   8   0       11.97        8.90      3.68 o 
  13   8   0        0.26       -1.69      3.11 o 
   1   9   0       67.22       56.93      4.16 o 
   2   9   0      284.32      297.41     10.19 o 
   3   9   0       35.26       34.84      9.31 o 
   4   9   0       13.16       15.87      3.89 o 
   5   9   0        2.45        2.96      2.62 o 
   6   9   0        1.98        6.10      3.02 o 
   7   9   0       23.59       25.10      4.12 o 
   8   9   0        2.23        5.54      3.28 o 
   9   9   0       11.75       11.49      3.93 o 
  10   9   0       11.04       13.57      3.22 o 
  11   9   0        0.95       -0.40      2.88 o 
  12   9   0        0.16       -3.08      3.08 o 
   0  10   0       87.81       76.70      8.03 o 
   1  10   0       26.44       26.68      4.52 o 
   2  10   0       16.56       15.59      4.00 o 
   3  10   0        0.40        7.10      3.37 o 
   4  10   0       39.36       50.30      6.00 o 
   5  10   0       11.21        3.90      5.14 o 
   6  10   0        4.44        7.70      4.38 o 
   7  10   0        0.44        4.77      3.23 o 
   8  10   0        0.01        7.80      3.44 o 
   9  10   0        1.23        5.23      3.61 o 
  10  10   0        3.96        5.20      4.95 o 
  11  10   0        0.13        2.42      3.20 o 
   1  11   0        0.33        3.87      4.45 o 
   2  11   0       11.69        9.85      3.89 o 
   3  11   0       26.45       18.03      4.50 o 
   4  11   0       52.65       48.55      8.08 o 
   5  11   0        7.62       11.68      6.57 o 
   6  11   0        0.98        3.67      6.23 o 
   7  11   0        3.98        8.53      5.96 o 
   8  11   0       28.99       30.86      5.94 o 
   9  11   0       44.23       60.04      7.35 o 
   0  12   0       40.81       28.58      8.02 o 
   1  12   0        5.52       17.41      6.72 o 
   2  12   0        3.17        4.75      3.86 o 
   3  12   0        8.18       10.63      4.12 o 
   4  12   0        8.80       11.22      4.46 o 
   5  12   0        1.41        5.86      4.33 o 
   6  12   0        0.06        2.51      4.13 o 
   7  12   0        0.19        3.15      6.40 o 
   8  12   0        2.10        5.05      4.66 o 
   1  13   0        6.63       11.57      6.58 o 
   2  13   0        0.34        3.00      5.61 o 
   3  13   0        0.40        3.31      8.72 o 
   4  13   0        0.20        5.12      4.09 o 
   5  13   0        0.21        1.13      6.48 o 
 -16   1   1        0.14        0.39      3.07 o 
 -15   1   1        3.61        3.40      2.53 o 
 -14   1   1       18.06       10.30      2.54 o 
 -13   1   1       88.82       98.20      3.51 o 
 -12   1   1        3.81       -1.09      1.94 o 
 -11   1   1        1.42        1.18      1.44 o 
 -10   1   1       79.08       90.25      2.87 o 
  -9   1   1        5.50       11.12      4.63 o 
  -8   1   1       42.28       59.39      3.29 o 
  -7   1   1     1079.92     1156.03     10.29 o 
  -6   1   1      779.21      792.20      7.37 o 
  -5   1   1      145.99      100.53      3.45 o 
  -4   1   1     1833.37     1780.15     15.46 o 
  -3   1   1      847.25      883.41      6.49 o 
  -2   1   1      667.97      655.19      6.78 o 
  -1   1   1     5565.29     5315.28     88.24 o 
   0   1   1      285.06      218.06      3.65 o 
   1   1   1      793.72      815.38      8.70 o 
   2   1   1     5164.26     5431.73     44.66 o 
   3   1   1      658.19      650.85      5.62 o 
   4   1   1     2669.65     2638.94     16.75 o 
   5   1   1     1219.39     1180.95      9.41 o 
   6   1   1        6.53        8.98      0.94 o 
   7   1   1       22.89       16.27      1.42 o 
   8   1   1       70.16       75.74      2.83 o 
   9   1   1      173.32      203.80      3.84 o 
  10   1   1        0.02        1.09      1.38 o 
  11   1   1      127.08      163.45      4.19 o 
  12   1   1       31.96       18.78      2.54 o 
  13   1   1        4.50        7.63      2.34 o 
  14   1   1        5.10        5.02      2.47 o 
  15   1   1        7.52        9.33      3.39 o 
  16   1   1        9.45        7.38      8.89 o 
 -15   2   1        1.82       -2.34      2.34 o 
 -14   2   1        0.09       -1.45      3.21 o 
 -13   2   1        8.55        7.27      2.39 o 
 -12   2   1       49.37       42.97      2.81 o 
 -11   2   1      215.70      222.15      4.49 o 
 -10   2   1       47.22       55.33      2.33 o 
  -9   2   1      222.02      204.77      3.87 o 
  -8   2   1      255.06      275.34      6.67 o 
  -7   2   1        2.80        3.99      0.93 o 
  -6   2   1      522.44      609.14      5.42 o 
  -5   2   1      350.05      411.95      4.62 o 
  -4   2   1     4105.61     3961.24     67.48 o 
  -3   2   1     1182.86     1155.42      9.54 o 
  -2   2   1      399.08      358.00      6.67 o 
  -1   2   1     8271.34     8094.29     77.94 o 
   0   2   1      287.87      348.38      5.59 o 
   1   2   1     8735.16     8922.06     85.77 o 
   2   2   1    22537.17    22173.37    214.10 o 
   3   2   1       56.30       47.06      3.24 o 
   4   2   1       55.96       54.93      2.46 o 
   5   2   1     1127.67     1105.58      8.29 o 
   6   2   1      482.81      473.38      4.67 o 
   7   2   1      409.71      379.50      4.38 o 
   8   2   1        8.68       13.61      2.25 o 
   9   2   1        8.01        9.01      1.99 o 
  10   2   1       32.37       35.34      2.39 o 
  11   2   1       49.51       46.56      2.79 o 
  12   2   1       21.68       23.40      2.47 o 
  13   2   1        0.06       -0.77      2.12 o 
  14   2   1        8.96        6.74      2.53 o 
  15   2   1       10.20        3.14      2.65 o 
 -15   3   1        1.29       -4.10      4.25 o 
 -14   3   1       34.06       33.75      3.11 o 
 -13   3   1       56.57       60.68      3.26 o 
 -12   3   1       10.86       16.09      2.21 o 
 -11   3   1       51.81       40.51      2.68 o 
 -10   3   1      255.99      284.41      5.01 o 
  -9   3   1       60.69       69.94      3.08 o 
  -8   3   1      124.54      135.24      3.75 o 
  -7   3   1       26.70       26.16      1.88 o 
  -6   3   1       13.46        8.74      1.18 o 
  -5   3   1     1085.07     1095.59     19.77 o 
  -4   3   1     2153.83     2512.36     24.73 o 
  -2   3   1      127.25       96.27      4.02 o 
  -1   3   1     2897.74     2860.92     50.46 o 
   0   3   1     1449.66     1409.37     18.46 o 
   1   3   1     3869.30     3844.56     46.26 o 
   2   3   1      474.34      481.32      4.92 o 
   3   3   1        5.98        3.18      0.46 o 
   4   3   1      248.30      233.08      4.19 o 
   5   3   1      376.87      417.02      4.78 o 
   6   3   1      155.14      155.57      4.83 o 
   7   3   1       59.84       60.88      2.32 o 
   8   3   1        1.19        1.94      1.39 o 
   9   3   1       20.32       18.02      1.95 o 
  10   3   1        3.72        4.23      1.71 o 
  11   3   1        1.06        0.30      1.83 o 
  12   3   1        0.93       -0.56      1.89 o 
  13   3   1        0.05        0.88      1.93 o 
  14   3   1        0.99       -0.69      2.28 o 
  15   3   1        2.07        4.08      2.62 o 
 -15   4   1        0.00       -1.81      2.77 o 
 -14   4   1        4.06        1.16      2.83 o 
 -13   4   1        0.05       -0.45      2.22 o 
 -12   4   1       15.07       16.67      2.67 o 
 -11   4   1        1.15       -1.94      1.94 o 
 -10   4   1       26.57       24.82      2.06 o 
  -9   4   1       19.78       16.60      1.76 o 
  -8   4   1        3.30        2.64      1.38 o 
  -7   4   1       25.25       31.51      2.57 o 
  -6   4   1      152.73      155.50      7.26 o 
  -5   4   1      382.84      356.31      5.74 o 
  -4   4   1     1036.67     1034.80     12.93 o 
  -3   4   1       45.73       35.89      1.96 o 
  -2   4   1       33.97       43.75      2.49 o 
  -1   4   1       17.00       17.40      1.82 o 
   0   4   1      419.36      425.81      7.68 o 
   1   4   1      644.54      677.69     10.66 o 
   2   4   1      352.71      311.43      4.74 o 
   3   4   1      534.82      554.32      5.89 o 
   4   4   1      845.11      966.48     12.48 o 
   5   4   1       23.57       26.48      2.91 o 
   6   4   1       15.41       13.35      1.26 o 
   7   4   1        3.99       10.88      1.50 o 
   8   4   1        6.63        6.20      1.77 o 
   9   4   1      270.36      296.14      5.02 o 
  10   4   1        9.28        5.46      1.70 o 
  11   4   1       25.91       35.96      2.68 o 
  12   4   1       73.43       63.52      3.20 o 
  13   4   1        2.00        2.11      2.02 o 
  14   4   1        0.01       -0.33      2.82 o 
  15   4   1       15.60       13.86      4.14 o 
 -15   5   1        0.68       -1.13      3.09 o 
 -14   5   1        0.00        0.11      2.64 o 
 -13   5   1        9.65       11.93      2.84 o 
 -12   5   1        1.32       -0.05      2.17 o 
 -11   5   1       11.59       11.46      3.05 o 
 -10   5   1       41.16       39.45      3.04 o 
  -9   5   1       87.77       98.49      4.01 o 
  -8   5   1       11.62        7.47      1.93 o 
  -7   5   1      178.26      173.45      4.97 o 
  -6   5   1       76.18       82.62      3.80 o 
  -5   5   1       70.72       56.77      4.74 o 
  -4   5   1      291.74      316.44      4.41 o 
  -3   5   1       78.16      105.02      3.28 o 
  -2   5   1     1967.19     1917.68     21.62 o 
  -1   5   1      793.68      985.58     14.99 o 
   0   5   1     4085.78     4232.57     52.25 o 
   1   5   1     1716.73     1732.11     23.59 o 
   2   5   1      632.75      711.97      8.91 o 
   3   5   1      534.70      585.38      6.53 o 
   4   5   1        1.26        3.43      0.92 o 
   5   5   1       92.93       69.49      5.01 o 
   6   5   1       12.33       19.69      2.82 o 
   7   5   1        0.02       -1.36      1.75 o 
   8   5   1        0.13       -1.75      1.75 o 
   9   5   1        3.27        5.24      1.90 o 
  10   5   1        7.24        9.80      2.33 o 
  11   5   1        5.69        1.53      2.68 o 
  12   5   1        0.98       -0.58      2.15 o 
  13   5   1        2.40        2.11      2.46 o 
  14   5   1        0.00       -1.35      2.57 o 
 -14   6   1        0.71        1.01      2.75 o 
 -13   6   1        4.28        6.98      2.67 o 
 -12   6   1        3.23        5.09      2.46 o 
 -11   6   1       13.93       18.88      2.75 o 
 -10   6   1        8.80        9.74      2.32 o 
  -9   6   1       69.58       66.43      3.49 o 
  -8   6   1        5.18        4.63      1.86 o 
  -7   6   1     1169.11     1230.87     25.29 o 
  -6   6   1      220.62      205.05      7.83 o 
  -5   6   1      151.30      172.78      6.53 o 
  -4   6   1        4.67        0.04      1.81 o 
  -3   6   1      366.60      379.30      6.96 o 
  -2   6   1       64.83       58.63      3.14 o 
  -1   6   1       45.37       67.62      5.98 o 
   0   6   1       13.37       10.49      2.25 o 
   1   6   1       31.74       23.70      3.48 o 
   2   6   1       64.35       59.06      2.62 o 
   3   6   1      108.14      122.83      3.07 o 
   4   6   1       10.13        3.49      1.18 o 
   5   6   1       27.30       22.80      2.76 o 
   6   6   1        4.14        1.83      1.95 o 
   7   6   1      185.18      179.36      5.31 o 
   8   6   1       54.02       43.24      3.36 o 
   9   6   1       60.69       62.96      5.94 o 
  10   6   1       85.68       83.26      4.73 o 
  11   6   1        3.54        4.96      2.67 o 
  12   6   1        7.26        5.50      2.83 o 
  13   6   1        5.12        3.96      3.01 o 
  14   6   1        3.80        2.14      2.81 o 
 -13   7   1        0.31       -0.62      2.53 o 
 -12   7   1        0.09       -1.00      2.44 o 
 -11   7   1       19.61       20.66      3.29 o 
 -10   7   1        0.85        0.11      2.28 o 
  -9   7   1        0.31       -0.81      2.12 o 
  -8   7   1        0.08       -1.93      1.93 o 
  -7   7   1      163.37      166.68      6.19 o 
  -6   7   1       97.50       69.94      6.53 o 
  -5   7   1       17.07        7.83      3.10 o 
  -4   7   1       16.16       14.95      4.72 o 
  -3   7   1       37.66       30.08      5.52 o 
  -2   7   1        8.72        7.78      2.42 o 
  -1   7   1       99.67       97.17      4.88 o 
   0   7   1      212.11      233.70      6.96 o 
   1   7   1       72.61       72.08      4.24 o 
   2   7   1       29.92       28.99      3.41 o 
   3   7   1      230.55      207.46      6.34 o 
   4   7   1       12.65       11.41      2.11 o 
   5   7   1        6.36        3.99      1.82 o 
   6   7   1      103.92       88.29      4.19 o 
   7   7   1      106.47       91.51      5.02 o 
   8   7   1      148.11      139.75      9.13 o 
   9   7   1       57.51       55.70      4.09 o 
  10   7   1       29.83       24.65      3.34 o 
  11   7   1        4.95        2.44      2.70 o 
  12   7   1       13.18        7.73      3.11 o 
  13   7   1        0.45       -3.78      3.78 o 
 -13   8   1        0.04        0.29      2.98 o 
 -12   8   1        3.47        4.88      3.09 o 
 -11   8   1        2.09        1.38      2.75 o 
 -10   8   1        2.53        7.52      2.72 o 
  -9   8   1       43.37       36.41      3.58 o 
  -8   8   1        3.81        1.31      2.80 o 
  -7   8   1       50.38       54.22      4.99 o 
  -6   8   1        3.67        0.58      2.47 o 
  -5   8   1       73.08       56.89      5.72 o 
  -4   8   1      108.93      122.24     10.74 o 
  -3   8   1       25.22       26.21      4.13 o 
  -2   8   1      624.93      626.49     10.91 o 
  -1   8   1      270.36      256.80     25.95 o 
   0   8   1       70.50       63.09      4.63 o 
   1   8   1        6.21       -2.86      3.84 o 
   2   8   1       65.19       68.03      4.07 o 
   3   8   1        0.83        1.28      3.88 o 
   4   8   1       26.39       19.90      3.35 o 
   5   8   1       77.03       76.97      5.35 o 
   6   8   1       89.74       80.19      4.21 o 
   7   8   1        0.15        0.12      2.08 o 
   8   8   1       79.55       59.29      4.13 o 
   9   8   1        0.50        2.44      2.50 o 
  10   8   1       13.97       14.56      3.10 o 
  11   8   1        0.02        1.14      2.78 o 
  12   8   1        9.78        8.43      3.24 o 
  13   8   1       19.38       16.54      3.75 o 
 -12   9   1        0.07       -2.13      2.85 o 
 -11   9   1        1.33        4.50      2.92 o 
 -10   9   1        3.13        2.14      2.95 o 
  -9   9   1        1.12        5.57      3.39 o 
  -8   9   1        1.32        4.37      3.08 o 
  -7   9   1       32.27       36.37      4.44 o 
  -6   9   1      117.25      109.93      6.82 o 
  -5   9   1       26.33       30.98      4.01 o 
  -4   9   1       83.67       73.40      6.28 o 
  -3   9   1      213.38      219.51      9.04 o 
  -2   9   1      154.05      145.56     14.95 o 
  -1   9   1       50.90       41.01      3.73 o 
   0   9   1       94.08       82.31      5.57 o 
   1   9   1        7.87        4.47      2.36 o 
   2   9   1        3.63        0.93      2.75 o 
   3   9   1       23.73       18.50      4.55 o 
   4   9   1        0.04        1.43      2.93 o 
   5   9   1      141.82      149.64      8.11 o 
   6   9   1       17.10       20.83      3.83 o 
   7   9   1        0.93       -2.53      2.53 o 
   8   9   1       28.09       29.56      3.43 o 
   9   9   1        4.28        9.77      2.96 o 
  10   9   1        5.38        2.66      2.90 o 
  11   9   1       22.98       24.60      6.50 o 
  12   9   1        0.39       -0.74      3.08 o 
 -11  10   1       10.17       13.92      3.59 o 
 -10  10   1        8.54        5.45      3.85 o 
  -9  10   1        1.45        2.87      3.41 o 
  -8  10   1        7.15        5.53      3.49 o 
  -7  10   1        0.05        1.95      2.97 o 
  -6  10   1       24.68       19.05      4.72 o 
  -5  10   1       32.48       26.06      5.45 o 
  -4  10   1        5.05       -0.31      3.06 o 
  -3  10   1        9.09       12.45      3.76 o 
  -2  10   1       13.19        9.84      3.59 o 
  -1  10   1       20.30       18.06      4.02 o 
   0  10   1        0.15       -0.78      4.41 o 
   1  10   1       27.18       30.31      4.69 o 
   2  10   1        8.79        6.44      3.42 o 
   3  10   1       30.53       29.52      4.76 o 
   4  10   1       30.33       35.62      5.11 o 
   5  10   1       38.87       32.87      5.24 o 
   6  10   1      109.39      117.61     15.56 o 
   7  10   1       16.17       25.27      4.31 o 
   8  10   1        2.34        4.58      5.74 o 
   9  10   1        9.67       11.13      3.26 o 
  10  10   1        4.29       11.64      3.43 o 
  11  10   1        1.78        5.93      3.24 o 
  -9  11   1        0.01        2.13      3.67 o 
  -8  11   1        4.73        8.47      4.37 o 
  -7  11   1       11.66       16.09      4.84 o 
  -6  11   1       61.59       67.42      7.24 o 
  -5  11   1       19.25       24.85      9.97 o 
  -4  11   1       18.84       13.38      4.06 o 
  -3  11   1       60.01       62.03      6.80 o 
  -2  11   1        8.92        9.01      3.74 o 
  -1  11   1        1.71        3.76      3.11 o 
   1  11   1        3.52        5.48      3.45 o 
   2  11   1        4.32        5.39      3.60 o 
   3  11   1        2.48        2.07      3.51 o 
   4  11   1        0.01       -1.81      4.95 o 
   5  11   1        1.87        3.25      9.56 o 
   6  11   1        2.97        2.39      6.65 o 
   7  11   1        0.01        3.37      4.33 o 
   8  11   1       18.65       26.32      5.69 o 
   9  11   1       23.34       29.91      5.16 o 
  -8  12   1        0.26       10.06      5.07 o 
  -7  12   1        0.57        8.05      4.76 o 
  -6  12   1        0.39        0.04      3.85 o 
  -5  12   1        7.75        4.00      4.01 o 
  -4  12   1        0.65        0.87      3.65 o 
  -3  12   1        0.96        4.39      3.87 o 
  -2  12   1        1.10       -1.71      7.00 o 
  -1  12   1        0.07        1.72      4.79 o 
   0  12   1        0.27        5.43      4.18 o 
   1  12   1        0.68        0.16      4.46 o 
   2  12   1        0.30        1.51      3.69 o 
   3  12   1        0.19        0.70      3.69 o 
   4  12   1        4.79        5.10      3.97 o 
   5  12   1        8.85       12.98      4.96 o 
   6  12   1       55.66       47.75      6.87 o 
   7  12   1       11.11       12.29      5.15 o 
   8  12   1        0.07        6.33      4.65 o 
  -5  13   1        0.11       -0.02      3.86 o 
  -4  13   1        1.54        8.10      4.35 o 
  -3  13   1        2.18        3.93      4.15 o 
  -2  13   1        0.88        2.13      5.79 o 
  -1  13   1       10.41        9.00      6.22 o 
   0  13   1        4.59       10.22      4.60 o 
   1  13   1        5.02       16.52      7.02 o 
   2  13   1        2.25       15.43      6.87 o 
   3  13   1        1.50        3.64      4.19 o 
   4  13   1        3.04       11.79      4.52 o 
   5  13   1        0.04        3.18      7.38 o 
 -16   0   2        0.68       -1.80      4.31 o 
 -15   0   2       10.67       12.51      3.71 o 
 -14   0   2       79.11       70.70      4.71 o 
 -13   0   2        0.07       -2.36      2.36 o 
 -12   0   2       17.40        9.61      2.65 o 
 -11   0   2       21.62       14.57      2.64 o 
 -10   0   2      465.13      443.90      9.88 o 
  -9   0   2      174.81      192.26      8.68 o 
  -8   0   2       17.38       11.09      2.93 o 
  -7   0   2      426.00      390.60      8.76 o 
  -6   0   2     1036.16     1029.93     12.24 o 
  -5   0   2     2063.32     1953.54     19.71 o 
  -4   0   2     2635.68     2591.95     30.85 o 
  -3   0   2      124.01      124.56      7.17 o 
  -2   0   2      345.27      358.36      4.47 o 
  -1   0   2      569.87      540.22      7.33 o 
   1   0   2     3205.64     3140.47     56.99 o 
   2   0   2     1081.43     1189.49     12.05 o 
   3   0   2    46924.10    44662.00    388.68 o 
   4   0   2     6865.65     6506.34     61.77 o 
   5   0   2       74.36       56.48      2.10 o 
   6   0   2      109.51       73.59      2.85 o 
   7   0   2      293.13      256.97      4.60 o 
   8   0   2       39.92       38.32      2.67 o 
   9   0   2      129.31      131.59      4.00 o 
  10   0   2        0.15        4.19      2.08 o 
  11   0   2        6.89        4.28      2.30 o 
  12   0   2        3.94        2.67      2.40 o 
  13   0   2       40.34       43.11      6.30 o 
  14   0   2        0.85        1.12      4.16 o 
  15   0   2       44.57       67.52      7.38 o 
 -16   1   2        0.13       -2.29      2.55 o 
 -15   1   2        3.35        3.16      2.56 o 
 -14   1   2        4.10        6.91      2.43 o 
 -13   1   2        0.03        2.34      1.79 o 
 -12   1   2       46.80       48.42      2.70 o 
 -11   1   2       77.36       77.95      2.80 o 
 -10   1   2      135.13      131.36      3.33 o 
  -9   1   2        2.00        0.17      1.58 o 
  -8   1   2      204.86      215.84      4.88 o 
  -7   1   2      107.75      105.21      2.53 o 
  -6   1   2      103.78      126.65      3.45 o 
  -5   1   2      296.59      293.48      4.30 o 
  -4   1   2      393.57      393.90      6.55 o 
  -3   1   2        8.07       12.14      0.74 o 
  -2   1   2       44.19       41.90      1.46 o 
  -1   1   2     5081.35     4888.64     46.96 o 
   0   1   2      802.17      682.26     10.25 o 
   1   1   2      185.31      190.80      2.87 o 
   2   1   2     2987.13     3105.74     21.08 o 
   3   1   2    13569.71    13351.97     98.70 o 
   4   1   2     1449.00     1512.75     10.49 o 
   5   1   2      120.41      121.88      4.24 o 
   6   1   2       71.14       73.27      2.36 o 
   7   1   2      697.08      691.57      6.27 o 
   8   1   2        1.21        0.30      1.14 o 
   9   1   2       28.69       29.51      2.25 o 
  10   1   2       27.30       25.46      1.80 o 
  11   1   2       55.79       56.66      3.02 o 
  12   1   2        9.65        7.66      2.22 o 
  13   1   2       33.10       33.13      2.99 o 
  14   1   2        3.16        1.88      2.31 o 
  15   1   2        0.04       -2.92      3.13 o 
 -16   2   2        0.47        0.94      6.05 o 
 -15   2   2        0.02       -0.69      3.43 o 
 -14   2   2       26.90       18.93      4.00 o 
 -13   2   2        9.28       17.36      2.60 o 
 -12   2   2        0.64       -0.10      1.47 o 
 -11   2   2      111.21      114.98      3.90 o 
 -10   2   2      481.94      477.68      6.13 o 
  -9   2   2        0.03       -1.31      1.31 o 
  -8   2   2       31.76       31.97      1.85 o 
  -7   2   2       30.62       36.49      1.46 o 
  -6   2   2      384.02      344.93      3.42 o 
  -5   2   2     1108.75     1121.02      7.67 o 
  -4   2   2      320.70      334.96      6.46 o 
  -3   2   2      575.58      588.89      6.38 o 
  -2   2   2     1015.44     1014.55      8.26 o 
  -1   2   2       26.81       39.46      1.14 o 
   0   2   2    12716.23    12395.28    117.58 o 
   1   2   2     5431.59     5145.71     31.57 o 
   2   2   2     4771.53     4590.46     37.24 o 
   3   2   2      813.67      739.09      7.60 o 
   4   2   2     2091.32     1981.31     17.96 o 
   5   2   2       50.14       55.04      2.45 o 
   6   2   2        0.49        1.83      0.92 o 
   7   2   2      151.83      155.52      3.57 o 
   8   2   2       12.26       16.41      2.50 o 
   9   2   2      137.18      153.38      3.98 o 
  10   2   2        5.86        6.15      1.78 o 
  11   2   2        1.62       -1.70      1.70 o 
  12   2   2       15.71       20.11      2.37 o 
  13   2   2       10.64        9.06      2.45 o 
  14   2   2       16.43       17.67      2.89 o 
  15   2   2        9.44        8.99      2.76 o 
 -15   3   2        0.04       -2.65      2.65 o 
 -14   3   2        7.80        7.31      2.96 o 
 -13   3   2       26.22       26.44      2.75 o 
 -12   3   2        1.99        5.33      1.92 o 
 -11   3   2        0.14       -1.58      1.58 o 
 -10   3   2      214.03      217.24      4.60 o 
  -9   3   2        6.89        3.01      1.21 o 
  -8   3   2       76.54       68.09      2.26 o 
  -7   3   2      180.71      177.91      2.97 o 
  -6   3   2      151.45      166.45      3.47 o 
  -5   3   2       22.57       30.23      2.37 o 
  -4   3   2     1216.99     1160.95     10.43 o 
  -3   3   2       44.05       46.12      4.50 o 
  -2   3   2       97.19       99.86      3.02 o 
  -1   3   2      189.28      190.28      4.29 o 
   0   3   2     3200.30     3100.55     51.80 o 
   1   3   2     5467.93     5311.73     42.73 o 
   2   3   2      250.38      217.04      2.58 o 
   3   3   2     2045.06     2082.50     18.74 o 
   4   3   2     3205.35     3385.41     23.89 o 
   5   3   2      246.90      253.25      4.01 o 
   6   3   2      192.44      217.56      3.50 o 
   7   3   2      166.81      171.65      3.49 o 
   8   3   2        1.79        1.89      1.38 o 
   9   3   2       12.95       11.09      1.84 o 
  10   3   2        3.99        5.44      1.98 o 
  11   3   2       98.67       96.45      4.95 o 
  12   3   2        8.90       14.31      2.30 o 
  13   3   2       29.39       36.93      2.96 o 
  14   3   2        0.52        0.90      2.39 o 
  15   3   2        0.06        0.04      2.53 o 
 -15   4   2        5.89        6.42      3.09 o 
 -14   4   2       19.06       11.82      2.86 o 
 -13   4   2       29.32       32.02      3.18 o 
 -12   4   2        0.93        0.58      2.17 o 
 -11   4   2      104.13      103.62      4.38 o 
 -10   4   2       40.97       46.76      3.11 o 
  -9   4   2      224.48      264.36      5.66 o 
  -8   4   2        7.02        5.08      1.95 o 
  -7   4   2       73.91       93.19      4.23 o 
  -6   4   2      116.23      117.78      3.52 o 
  -5   4   2      745.21      742.86      7.96 o 
  -4   4   2        3.85        4.45      1.03 o 
  -3   4   2      453.49      400.21      4.73 o 
  -2   4   2     1057.72     1053.97     11.31 o 
  -1   4   2     2708.50     2527.88     80.77 o 
   0   4   2     1688.19     1581.38     21.37 o 
   1   4   2     1674.15     1658.31     20.71 o 
   2   4   2      728.74      716.41      7.17 o 
   3   4   2     1490.99     1613.55     13.51 o 
   4   4   2       78.71       85.16      4.16 o 
   5   4   2       20.53       20.42      2.53 o 
   6   4   2      102.89      116.53      2.87 o 
   7   4   2      353.69      362.60      4.98 o 
   8   4   2      292.57      294.13      6.62 o 
   9   4   2      184.22      180.89      5.61 o 
  10   4   2       23.42       29.41      2.32 o 
  11   4   2        0.58       -0.81      1.73 o 
  12   4   2        0.82        1.00      2.08 o 
  13   4   2        7.53        7.77      2.23 o 
  14   4   2        0.21       -4.42      4.42 o 
  15   4   2        4.90        2.77      3.11 o 
 -15   5   2        0.48       -2.16      4.19 o 
 -14   5   2        5.84        4.70      2.81 o 
 -13   5   2        4.09        6.27      3.58 o 
 -12   5   2       18.54       22.12      3.69 o 
 -11   5   2        1.07        1.95      2.11 o 
 -10   5   2      163.27      167.56      4.93 o 
  -9   5   2        9.07       15.44      2.93 o 
  -8   5   2       72.95       84.65      3.58 o 
  -7   5   2       47.37       36.38      2.58 o 
  -6   5   2        1.85        4.21      1.93 o 
  -5   5   2       86.28       93.28      3.35 o 
  -4   5   2       64.41       65.96      2.13 o 
  -3   5   2      102.16      100.77      2.43 o 
  -2   5   2      218.62      240.99      4.54 o 
  -1   5   2      124.60      142.25      4.61 o 
   0   5   2       13.97       19.94      6.37 o 
   1   5   2      358.98      399.06      5.90 o 
   2   5   2        7.42        6.49      1.07 o 
   3   5   2      221.89      205.34      3.48 o 
   4   5   2      102.29      107.65      2.52 o 
   5   5   2       27.88       27.76      2.52 o 
   6   5   2       79.75       90.56      4.02 o 
   7   5   2        3.14        1.46      1.01 o 
   8   5   2       40.82       43.76      2.46 o 
   9   5   2      111.61      118.46      3.74 o 
  10   5   2       38.93       42.27      2.49 o 
  11   5   2       37.90       33.83      3.09 o 
  12   5   2        0.09       -1.04      2.79 o 
  13   5   2        8.47        5.68      2.72 o 
  14   5   2        3.27        3.98      2.81 o 
 -14   6   2        3.56        2.49      2.76 o 
 -13   6   2        5.03        7.68      2.77 o 
 -12   6   2        5.52        8.30      2.97 o 
 -11   6   2        1.60        2.09      2.23 o 
 -10   6   2       73.60       68.89      4.13 o 
  -9   6   2       20.58       25.38      2.82 o 
  -8   6   2       15.99       14.82      2.64 o 
  -7   6   2       21.12       24.86      2.32 o 
  -6   6   2      104.10      103.81      4.15 o 
  -5   6   2        0.62        1.22      2.12 o 
  -4   6   2        7.06        1.28      1.26 o 
  -3   6   2      129.95      119.80      4.43 o 
  -2   6   2       87.82       96.48      3.72 o 
  -1   6   2      233.63      246.80      6.60 o 
   0   6   2       21.63       42.77      3.31 o 
   1   6   2      819.11      812.17     10.22 o 
   2   6   2        0.53        1.54      1.49 o 
   3   6   2      422.20      458.08      5.98 o 
   4   6   2      177.58      172.75      3.47 o 
   5   6   2       34.43       44.46      3.17 o 
   6   6   2       23.72       31.28      4.11 o 
   7   6   2        4.13        5.99      2.16 o 
   8   6   2       19.74       21.29      2.84 o 
   9   6   2      120.37      125.90      5.29 o 
  10   6   2       54.23       51.65      4.03 o 
  11   6   2       25.73       31.15      3.61 o 
  12   6   2        2.19        1.10      2.70 o 
  13   6   2        3.07        3.66      2.69 o 
  14   6   2       10.04        6.89      3.15 o 
 -13   7   2        3.18        3.31      2.63 o 
 -12   7   2        8.37       10.60      2.74 o 
 -11   7   2       35.07       42.87      3.48 o 
 -10   7   2      115.93      115.64      4.73 o 
  -9   7   2        0.39        1.11      3.00 o 
  -8   7   2        6.98        8.46      2.36 o 
  -7   7   2       20.20       11.71      3.00 o 
  -6   7   2      517.21      508.22     11.17 o 
  -5   7   2       10.33       22.00      3.21 o 
  -4   7   2      409.41      383.36     10.73 o 
  -3   7   2      197.93      196.56      5.45 o 
  -2   7   2       13.96       17.05      2.38 o 
  -1   7   2       85.77      103.56      5.10 o 
   0   7   2      106.45      100.60      6.25 o 
   1   7   2       10.44       14.61      2.68 o 
   2   7   2      791.28      802.84     10.63 o 
   3   7   2       45.38       63.25      2.82 o 
   4   7   2       64.86       46.04      2.99 o 
   5   7   2       53.28       73.17      3.81 o 
   6   7   2      179.24      181.41      5.35 o 
   7   7   2       21.51       19.72      3.02 o 
   8   7   2       52.55       54.90      3.87 o 
   9   7   2       29.57       31.97      3.47 o 
  10   7   2       24.30       23.68      3.35 o 
  11   7   2       13.98       10.98      3.05 o 
  12   7   2        1.09        5.60      3.03 o 
  13   7   2        0.45       -2.82      2.82 o 
 -13   8   2        4.63        7.22      3.00 o 
 -12   8   2        4.78        7.87      2.92 o 
 -11   8   2        3.54        0.61      2.77 o 
 -10   8   2        1.68        4.72      2.50 o 
  -9   8   2        0.87        0.09      2.86 o 
  -8   8   2        7.80        6.02      3.13 o 
  -7   8   2      116.16      113.63     11.18 o 
  -6   8   2       11.94        8.69      3.27 o 
  -5   8   2       69.29       70.12      5.10 o 
  -4   8   2       40.86       38.25      3.94 o 
  -3   8   2      143.68      145.25     12.64 o 
  -2   8   2        3.00       -0.79      2.16 o 
  -1   8   2      300.77      322.86      8.93 o 
   0   8   2       48.32       36.77      4.66 o 
   1   8   2        1.05       -0.47      2.47 o 
   2   8   2        0.02       -0.30      1.91 o 
   3   8   2        3.43       -1.38      2.47 o 
   4   8   2      109.97      110.02      5.72 o 
   5   8   2        1.56        3.92      2.02 o 
   6   8   2        1.17       -1.75      1.96 o 
   7   8   2        0.97        0.89      2.06 o 
   8   8   2        1.74        1.60      2.22 o 
   9   8   2       11.04       10.67      2.83 o 
  10   8   2       18.28       17.85      3.24 o 
  11   8   2        0.75        5.06      2.96 o 
  12   8   2       11.72       12.40      3.57 o 
  13   8   2        0.18       -1.01      4.16 o 
 -12   9   2        0.37        3.03      3.58 o 
 -11   9   2        7.97        5.93      3.03 o 
 -10   9   2       13.29       11.85      3.79 o 
  -9   9   2        0.60        0.89      4.53 o 
  -8   9   2        1.91        1.12      2.96 o 
  -7   9   2       26.42       18.68      3.81 o 
  -6   9   2       95.91       90.66      6.25 o 
  -5   9   2        0.22        0.86      3.04 o 
  -4   9   2      224.89      216.72      9.19 o 
  -3   9   2      132.98      104.90      7.01 o 
  -2   9   2       89.20       80.87      6.33 o 
  -1   9   2      142.31      140.03      7.37 o 
   0   9   2      250.39      242.21     15.95 o 
   1   9   2       44.03       41.92      3.79 o 
   2   9   2       43.11       45.62      5.16 o 
   3   9   2       31.13       26.62      4.31 o 
   4   9   2       45.27       34.55      4.78 o 
   5   9   2        3.13        5.78      3.52 o 
   6   9   2       11.98        6.14      3.03 o 
   7   9   2       11.40        8.04      2.59 o 
   8   9   2        7.78       12.58      2.94 o 
   9   9   2       10.34       10.11      2.97 o 
  10   9   2        3.03        3.26      2.98 o 
  11   9   2        1.00       -1.78      2.81 o 
  12   9   2        0.03        0.68      3.20 o 
 -11  10   2        1.03        6.62      4.02 o 
 -10  10   2       11.17       19.15      4.63 o 
  -9  10   2       20.46       19.69      4.42 o 
  -8  10   2        0.21        1.78      3.00 o 
  -7  10   2        0.59        5.55      3.15 o 
  -6  10   2        0.28       -1.33      4.68 o 
  -5  10   2        4.77        4.29      3.61 o 
  -4  10   2        6.03        3.55      3.55 o 
  -3  10   2        0.85        3.21      3.01 o 
  -2  10   2       22.89       19.33      4.17 o 
  -1  10   2       88.93       89.96      7.37 o 
   0  10   2       68.69       51.37      4.99 o 
   1  10   2       31.13       27.89      4.73 o 
   2  10   2       32.11       22.12      6.60 o 
   3  10   2       31.56       34.47      5.20 o 
   4  10   2       39.85       29.51      5.09 o 
   5  10   2      183.89      161.22     10.44 o 
   6  10   2       22.06       22.94      4.94 o 
   7  10   2        9.77       18.29      4.71 o 
   8  10   2       18.25       23.14      4.56 o 
   9  10   2       16.48       17.98      3.67 o 
  10  10   2        6.45        6.53      3.64 o 
  11  10   2        0.13        3.44      5.00 o 
  -9  11   2       13.94       22.98      7.78 o 
  -8  11   2        0.78       13.61      4.95 o 
  -7  11   2        3.73        8.16      4.62 o 
  -6  11   2        0.01        4.93      3.92 o 
  -5  11   2       42.26       36.26      5.67 o 
  -4  11   2       46.74       50.32      8.96 o 
  -3  11   2        7.74        5.29      3.42 o 
  -2  11   2        1.64        3.55      3.22 o 
  -1  11   2       36.30       35.72      8.96 o 
   0  11   2       12.76        7.12      4.79 o 
   1  11   2        0.40        5.27      3.56 o 
   2  11   2        1.29        3.68      3.77 o 
   3  11   2        1.18       -3.72      3.72 o 
   4  11   2       13.68       10.75      4.31 o 
   5  11   2        5.55       15.72      4.61 o 
   6  11   2        0.10        3.65      4.17 o 
   7  11   2       22.43       22.27      5.42 o 
   8  11   2        6.64        7.73      4.73 o 
   9  11   2        1.07        7.88      4.27 o 
  -8  12   2        0.66        7.40      4.60 o 
  -7  12   2        8.54       11.20      4.85 o 
  -6  12   2       10.91       15.41      4.94 o 
  -5  12   2        1.29        3.54      5.93 o 
  -4  12   2        0.33        8.14      3.90 o 
  -3  12   2        0.96        8.65      3.85 o 
  -2  12   2        3.88       17.22      4.44 o 
  -1  12   2        9.29       14.26      6.41 o 
   0  12   2        0.13       -0.15      3.44 o 
   1  12   2        0.78        2.81      4.91 o 
   2  12   2        1.15        2.87      3.83 o 
   3  12   2        3.60        5.52      3.88 o 
   4  12   2       15.06       14.14      5.01 o 
   5  12   2        4.54       -0.86      4.14 o 
   6  12   2        0.05        6.79      4.54 o 
   7  12   2        0.18        9.94      4.90 o 
  -5  13   2        4.88       16.71      6.87 o 
  -4  13   2       10.17        9.37      4.46 o 
  -3  13   2        0.21        6.38      5.50 o 
  -2  13   2        0.29       -2.65      4.45 o 
  -1  13   2        2.30        2.53      6.30 o 
   0  13   2        0.51        5.21      4.33 o 
   1  13   2        0.10        4.14      3.89 o 
   2  13   2        3.16        1.70      5.09 o 
   3  13   2        3.69       -2.79      6.77 o 
   4  13   2        2.16       -0.27      8.96 o 
   5  13   2        0.19       10.21      4.86 o 
 -16   1   3        2.47        2.06      2.60 o 
 -15   1   3        1.95        0.58      2.39 o 
 -14   1   3        5.15        4.34      2.02 o 
 -13   1   3       43.98       34.85      2.62 o 
 -12   1   3      140.13      169.16      4.14 o 
 -11   1   3        8.01       11.70      1.66 o 
 -10   1   3      232.89      248.18      4.12 o 
  -9   1   3      282.26      271.23      3.78 o 
  -8   1   3     1731.85     1705.51     12.86 o 
  -7   1   3      122.50      156.90      3.28 o 
  -6   1   3      309.46      331.18      4.14 o 
  -5   1   3     1248.37     1318.98     10.32 o 
  -4   1   3        1.96        1.49      2.03 o 
  -3   1   3     9698.94     9448.27     57.59 o 
  -2   1   3      448.32      412.97      4.17 o 
  -1   1   3     5978.06     5584.77     40.41 o 
   0   1   3     5964.07     5797.62     65.57 o 
   1   1   3     5903.89     6103.23     49.79 o 
   2   1   3    81316.16    74783.66    977.65 o 
   3   1   3    10478.16    10787.04     79.40 o 
   4   1   3        3.23        4.38      0.82 o 
   5   1   3     1160.33     1239.00      9.89 o 
   6   1   3      486.37      488.80      4.94 o 
   7   1   3       96.04       68.57      1.99 o 
   8   1   3        0.72        3.16      1.12 o 
   9   1   3      444.75      428.34      4.67 o 
  10   1   3       29.11       19.35      2.07 o 
  11   1   3       17.97       11.82      2.09 o 
  12   1   3       15.57       17.13      2.48 o 
  13   1   3        3.34        1.75      2.12 o 
  14   1   3       11.93       10.66      3.27 o 
  15   1   3        0.24        2.46      3.86 o 
 -16   2   3        2.42        0.37      5.68 o 
 -15   2   3        0.30       -2.16      2.68 o 
 -14   2   3        2.17        0.16      2.20 o 
 -13   2   3        6.15       -0.55      2.45 o 
 -12   2   3       82.45       84.90      3.22 o 
 -11   2   3        2.03        3.31      1.46 o 
 -10   2   3       18.11       23.08      1.80 o 
  -9   2   3        4.79        5.83      1.43 o 
  -8   2   3      855.44      829.05      6.88 o 
  -7   2   3        2.84       -0.75      0.75 o 
  -6   2   3      834.37      829.20      6.91 o 
  -5   2   3      263.11      286.88      3.18 o 
  -4   2   3     5382.59     5326.38     43.40 o 
  -3   2   3     1209.91     1220.12     13.11 o 
  -2   2   3      112.17      117.98      1.89 o 
  -1   2   3       72.64       53.92      1.63 o 
   0   2   3     5993.60     5686.19     53.53 o 
   1   2   3      579.28      526.77      5.15 o 
   2   2   3       53.46       54.24      1.72 o 
   3   2   3      467.43      406.90      5.86 o 
   4   2   3       22.73       24.86      1.61 o 
   5   2   3     5475.14     5473.62     38.80 o 
   6   2   3        0.15        3.09      1.29 o 
   7   2   3      449.35      455.71      6.53 o 
   8   2   3      236.89      260.24      5.90 o 
   9   2   3        7.83        5.73      1.67 o 
  10   2   3       91.16      103.46      3.50 o 
  11   2   3       45.49       49.79      3.65 o 
  12   2   3        0.07        3.25      1.97 o 
  13   2   3        0.53       -0.82      2.17 o 
  14   2   3        0.26       -1.01      2.38 o 
  15   2   3       15.39       12.45      4.37 o 
 -15   3   3        0.71        1.08      2.87 o 
 -14   3   3        0.75        2.59      2.67 o 
 -13   3   3        1.36        4.43      2.54 o 
 -12   3   3       20.01       19.68      2.20 o 
 -11   3   3        1.48        0.53      1.60 o 
 -10   3   3        0.19       -0.46      1.19 o 
  -9   3   3      635.70      610.52      6.20 o 
  -8   3   3        0.09        0.21      1.05 o 
  -7   3   3     1151.77     1154.56     10.15 o 
  -6   3   3      313.85      306.11      3.36 o 
  -5   3   3     1577.82     1539.69     10.94 o 
  -4   3   3       13.00        7.93      0.93 o 
  -3   3   3      159.26      169.79      2.72 o 
  -2   3   3     3572.01     3860.85     35.73 o 
  -1   3   3     2234.57     2322.09     19.65 o 
   0   3   3       18.97       23.63      1.12 o 
   1   3   3     2830.98     2940.85     22.30 o 
   2   3   3     4093.03     4302.93     32.79 o 
   3   3   3       84.95      101.92      2.09 o 
   4   3   3      461.81      417.24      4.54 o 
   5   3   3     1204.96     1270.13     10.52 o 
   6   3   3        0.52       -1.07      1.07 o 
   7   3   3       12.45       11.30      1.53 o 
   8   3   3       86.09       89.90      3.41 o 
   9   3   3        0.00       -1.49      1.49 o 
  10   3   3       28.58       23.68      2.26 o 
  11   3   3        2.97        1.60      2.13 o 
  12   3   3       54.53       47.75      3.05 o 
  13   3   3       18.85       17.15      2.52 o 
  14   3   3        3.24        9.48      2.71 o 
  15   3   3        0.21       -2.40      2.40 o 
 -15   4   3       18.29       19.86      3.51 o 
 -14   4   3        4.98        1.24      2.50 o 
 -13   4   3        0.95        1.77      2.29 o 
 -12   4   3        4.55       -1.99      1.99 o 
 -11   4   3       10.04        9.24      2.31 o 
 -10   4   3        4.74        3.81      1.94 o 
  -9   4   3       32.57       38.93      2.80 o 
  -8   4   3      394.69      387.83      6.39 o 
  -7   4   3       54.18       56.80      2.71 o 
  -6   4   3      177.79      184.38      3.88 o 
  -5   4   3     1117.41     1209.46     11.45 o 
  -4   4   3      857.99      909.53      9.78 o 
  -3   4   3        2.78        0.42      0.87 o 
  -2   4   3      725.22      825.07      7.45 o 
  -1   4   3     4553.29     4668.70     68.14 o 
   0   4   3        4.13        6.19      1.60 o 
   1   4   3      237.86      238.68      4.26 o 
   2   4   3     1068.68     1151.46     10.59 o 
   3   4   3      241.21      261.51      3.89 o 
   4   4   3       11.62        9.79      1.12 o 
   5   4   3      618.84      643.45      6.75 o 
   6   4   3        4.17        1.55      1.32 o 
   7   4   3        7.36       10.95      1.53 o 
   8   4   3        3.46        4.59      1.65 o 
   9   4   3      210.27      226.09      4.55 o 
  10   4   3       41.71       38.83      2.59 o 
  11   4   3       24.29       19.04      2.30 o 
  12   4   3        0.12       -1.07      1.86 o 
  13   4   3        1.47        2.05      2.17 o 
  14   4   3        2.02        3.10      2.51 o 
  15   4   3        1.65        0.72      3.19 o 
 -15   5   3        3.25        5.82      3.35 o 
 -14   5   3        0.04        2.05      2.88 o 
 -13   5   3        1.40       -0.59      2.22 o 
 -12   5   3       15.98       18.66      4.33 o 
 -11   5   3       35.16       36.34      3.05 o 
 -10   5   3       10.27        9.90      2.31 o 
  -9   5   3       44.13       37.70      2.80 o 
  -8   5   3       78.67       62.58      3.13 o 
  -7   5   3        0.57        4.50      1.98 o 
  -6   5   3      211.01      209.67      4.68 o 
  -5   5   3     1252.53     1297.08     13.52 o 
  -4   5   3      209.96      221.66      3.71 o 
  -3   5   3       51.53       46.24      2.05 o 
  -2   5   3       37.12       24.37      1.50 o 
  -1   5   3      659.75      637.49      8.37 o 
   0   5   3     1016.48     1068.83     12.46 o 
   1   5   3      429.13      456.04      6.72 o 
   2   5   3     2619.67     2739.82     20.46 o 
   3   5   3      335.78      310.45      4.92 o 
   4   5   3      981.88     1003.90     10.09 o 
   5   5   3       20.70       20.38      1.57 o 
   6   5   3        8.94        8.36      1.26 o 
   7   5   3       44.08       47.89      2.56 o 
   8   5   3      179.07      167.57      4.33 o 
   9   5   3       75.35       86.33      3.57 o 
  10   5   3       16.05       15.43      2.22 o 
  11   5   3        2.27        1.68      1.98 o 
  12   5   3       11.44       11.90      2.61 o 
  13   5   3        1.06       -2.37      2.37 o 
  14   5   3        2.90        1.83      2.77 o 
 -14   6   3        1.41        3.80      2.72 o 
 -13   6   3        3.76        7.84      2.79 o 
 -12   6   3        1.99        4.81      2.49 o 
 -11   6   3        0.43        0.61      1.97 o 
 -10   6   3        3.32        2.43      2.04 o 
  -9   6   3        3.32       -0.02      1.82 o 
  -8   6   3       75.56       67.97      3.35 o 
  -7   6   3      377.01      391.17      6.45 o 
  -6   6   3      103.86       70.90      4.19 o 
  -5   6   3      322.46      313.24      7.05 o 
  -4   6   3       71.70       76.26      2.79 o 
  -3   6   3      145.59      176.31      4.92 o 
  -2   6   3       11.75        9.02      1.46 o 
  -1   6   3      660.64      731.86      9.65 o 
   0   6   3      191.62      190.11      4.31 o 
   1   6   3     1078.95      992.35     14.16 o 
   2   6   3      158.80      164.31      3.83 o 
   3   6   3      183.32      204.52      5.43 o 
   4   6   3      156.22      163.49      6.49 o 
   5   6   3        0.64        1.13      1.75 o 
   6   6   3       93.22       94.69      5.97 o 
   7   6   3        6.28        1.59      1.97 o 
   8   6   3      150.98      132.97      5.05 o 
   9   6   3      494.54      485.54      9.30 o 
  10   6   3       11.84        9.13      2.77 o 
  11   6   3        0.80        1.75      2.55 o 
  12   6   3        1.37        2.08      3.16 o 
  13   6   3        3.28        0.14      2.94 o 
  14   6   3        1.61        6.74      3.41 o 
 -13   7   3        2.08        3.21      2.81 o 
 -12   7   3        0.93        2.95      2.34 o 
 -11   7   3        2.51        2.63      2.30 o 
 -10   7   3        7.58        5.92      2.32 o 
  -9   7   3       18.07       13.29      2.27 o 
  -8   7   3        8.72        8.10      2.47 o 
  -7   7   3        7.17        7.85      2.31 o 
  -6   7   3       60.58       56.12      4.77 o 
  -5   7   3      287.28      292.80      8.22 o 
  -4   7   3       38.06       43.66      3.92 o 
  -3   7   3        1.14       -1.73      1.73 o 
  -2   7   3      184.24      193.60      5.62 o 
  -1   7   3       59.11       45.58      3.80 o 
   0   7   3      247.22      240.59      5.26 o 
   1   7   3        3.62        6.96      1.89 o 
   2   7   3       34.69       44.24      2.58 o 
   3   7   3        6.31        7.19      1.64 o 
   4   7   3      102.81       87.94      3.99 o 
   5   7   3      187.74      187.84      5.30 o 
   6   7   3        1.71       -0.55      1.91 o 
   7   7   3        8.40        8.64      2.42 o 
   8   7   3       22.21       21.03      2.92 o 
   9   7   3        0.51       -0.69      2.64 o 
  10   7   3        0.45       -2.35      2.35 o 
  11   7   3        8.85        6.24      2.90 o 
  12   7   3       10.47       13.32      3.35 o 
  13   7   3        0.04       -0.28      3.15 o 
 -13   8   3        1.00        3.20      2.77 o 
 -12   8   3        6.77        9.93      3.25 o 
 -11   8   3       25.90       26.06      3.58 o 
 -10   8   3        3.20        5.94      3.64 o 
  -9   8   3       10.64        7.16      3.20 o 
  -8   8   3        1.22        0.32      2.43 o 
  -7   8   3        9.94       10.31      3.13 o 
  -6   8   3       17.13       14.48      3.15 o 
  -5   8   3      340.41      303.44      8.79 o 
  -4   8   3      214.81      195.07      7.02 o 
  -3   8   3      293.65      329.82     10.46 o 
  -2   8   3      106.04       85.87      7.72 o 
  -1   8   3       35.05       25.42      3.63 o 
   0   8   3      603.21      624.58     18.89 o 
   1   8   3     1016.59      992.34     30.13 o 
   2   8   3       38.71       36.04      3.29 o 
   3   8   3       54.92       48.97      3.54 o 
   4   8   3        0.15        1.35      2.20 o 
   5   8   3        8.00       10.33      2.29 o 
   6   8   3        0.16        0.64      1.99 o 
   7   8   3       28.69       21.52      2.97 o 
   8   8   3        9.23        8.11      2.68 o 
   9   8   3       18.09       20.23      3.18 o 
  10   8   3        4.63        8.94      3.02 o 
  11   8   3        0.02       -0.23      2.74 o 
  12   8   3       13.11       11.51      3.51 o 
 -12   9   3        9.65       10.26      3.43 o 
 -11   9   3        3.66        6.83      5.69 o 
 -10   9   3        5.11        5.43      5.23 o 
  -9   9   3       11.28       16.04      3.86 o 
  -8   9   3        3.87        3.88      2.94 o 
  -7   9   3        0.00       -1.26      2.62 o 
  -6   9   3        0.84        0.34      2.69 o 
  -5   9   3        0.05        1.44      3.09 o 
  -4   9   3       83.56       80.99      6.65 o 
  -3   9   3      116.80       92.29      6.86 o 
  -2   9   3        6.39       12.08      3.51 o 
  -1   9   3        2.83        4.90      2.54 o 
   0   9   3      128.61      124.82      6.44 o 
   1   9   3       38.11       45.39      5.32 o 
   2   9   3       83.11       82.49      9.24 o 
   3   9   3        3.65        4.03      3.30 o 
   4   9   3       35.44       29.53      4.78 o 
   5   9   3        1.12        2.97      3.57 o 
   6   9   3       55.86       50.95      5.95 o 
   7   9   3       39.22       39.33      3.68 o 
   8   9   3       14.64       19.77      3.26 o 
   9   9   3        0.00       -0.01      2.64 o 
  10   9   3        2.88        6.32      3.08 o 
  11   9   3        1.56        3.36      3.19 o 
  12   9   3        1.47       -0.47      5.17 o 
 -11  10   3        0.00        8.05      3.87 o 
 -10  10   3        0.12        3.23      4.96 o 
  -9  10   3        0.44        8.66      3.63 o 
  -8  10   3       14.10       19.55      4.03 o 
  -7  10   3       22.29       22.73      4.12 o 
  -6  10   3        0.01       -1.94      3.22 o 
  -5  10   3       23.14       23.83      5.38 o 
  -4  10   3       16.87       16.12      3.97 o 
  -3  10   3       81.32       79.77      6.78 o 
  -2  10   3      234.68      233.91      9.48 o 
  -1  10   3       11.71        5.95      2.74 o 
   0  10   3       27.23       25.33      3.95 o 
   1  10   3        0.01        3.91      3.42 o 
   2  10   3        8.91        4.21      3.52 o 
   3  10   3       51.36       31.44      5.00 o 
   4  10   3       16.97       19.06      4.51 o 
   5  10   3       27.17       31.86      5.56 o 
   6  10   3        0.72        6.07      3.90 o 
   7  10   3        8.85        8.62      2.79 o 
   8  10   3        0.53        9.10      2.95 o 
   9  10   3        0.39        4.44      3.04 o 
  10  10   3        1.76        3.01      3.06 o 
  -9  11   3        5.22       12.84      4.25 o 
  -8  11   3        0.04       11.24      4.56 o 
  -7  11   3        1.37        4.76      4.00 o 
  -6  11   3        0.38        3.01      3.63 o 
  -5  11   3       12.37       11.27      5.96 o 
  -4  11   3        6.39        4.06      3.35 o 
  -3  11   3        0.40        1.91      4.43 o 
  -2  11   3        0.79        0.81      3.60 o 
  -1  11   3       14.35       14.29      6.69 o 
   0  11   3       16.05       23.50      6.24 o 
   1  11   3       54.33       56.86      6.33 o 
   2  11   3       52.36       58.83      6.41 o 
   3  11   3        3.90       -2.18      3.17 o 
   4  11   3        0.11        4.49      3.78 o 
   5  11   3        4.55        2.70      4.61 o 
   6  11   3        1.81        0.94      3.93 o 
   7  11   3        0.00       -1.78      5.57 o 
   8  11   3        0.78        9.29      4.85 o 
   9  11   3        0.00        2.62      2.99 o 
  -8  12   3        9.24       13.84      7.43 o 
  -7  12   3       24.27       32.04      5.89 o 
  -6  12   3        7.12       15.59      5.11 o 
  -5  12   3        0.14        8.74      4.18 o 
  -4  12   3        0.02        3.39      4.13 o 
  -3  12   3        1.49        8.10      7.32 o 
  -2  12   3        6.05        9.70      3.85 o 
  -1  12   3        6.58       -2.58      4.90 o 
   0  12   3        5.76        7.38      4.19 o 
   1  12   3        5.94        8.21      6.32 o 
   2  12   3        0.01        4.34      3.96 o 
   3  12   3        0.00        3.60      3.92 o 
   4  12   3       13.36       14.35      4.93 o 
   5  12   3       14.61       20.65      5.92 o 
   6  12   3        0.40        3.88      4.32 o 
   7  12   3        3.04        5.36      4.60 o 
  -5  13   3        1.74       11.22      4.51 o 
  -4  13   3        0.04       -0.58      3.73 o 
  -3  13   3        0.00        1.56      3.76 o 
  -2  13   3        0.00       -1.68      4.92 o 
  -1  13   3        0.33        6.86      4.49 o 
   0  13   3        0.89        7.68      4.42 o 
   1  13   3        7.21        8.31      4.76 o 
   2  13   3       17.12       17.31      7.35 o 
   3  13   3       14.35       26.79      5.60 o 
   4  13   3        1.29        2.98      5.01 o 
   5  13   3        5.31        9.04      4.93 o 
 -16   0   4        2.02       -1.85      2.99 o 
 -15   0   4        0.45       -0.84      2.90 o 
 -14   0   4       27.75       34.67      3.91 o 
 -13   0   4       23.26       22.95      3.41 o 
 -12   0   4       25.09       24.27      3.49 o 
 -11   0   4        0.19        0.20      2.20 o 
 -10   0   4      763.70      703.05      9.50 o 
  -9   0   4      633.50      598.15     25.89 o 
  -8   0   4      512.26      565.97     11.93 o 
  -7   0   4       44.52       52.38      2.35 o 
  -6   0   4      369.11      343.19      5.05 o 
  -5   0   4     4165.81     3819.85     32.30 o 
  -4   0   4      226.93      193.89      5.81 o 
  -3   0   4     4978.65     5318.84     43.22 o 
  -2   0   4      388.01      360.72      4.02 o 
  -1   0   4    17988.31    17362.53    204.93 o 
   1   0   4     2611.71     2616.48     36.93 o 
   2   0   4    25943.35    24562.06    554.21 o 
   3   0   4     2796.42     2829.86     23.62 o 
   4   0   4      102.54      104.15      3.10 o 
   5   0   4      436.53      502.59      8.31 o 
   6   0   4       64.41       68.25      2.48 o 
   7   0   4      624.36      572.15      7.35 o 
   8   0   4      606.39      665.75      8.54 o 
   9   0   4        5.28        0.95      2.65 o 
  10   0   4      109.89      140.01      4.19 o 
  11   0   4        4.57       -2.39      2.69 o 
  12   0   4      131.24      118.42     18.69 o 
  13   0   4        3.38       -0.78      7.19 o 
  14   0   4        7.92        2.86      5.64 o 
  15   0   4        0.06       -1.38      4.27 o 
 -16   1   4        1.11       -3.28      3.28 o 
 -15   1   4        1.70        0.31      2.40 o 
 -14   1   4        2.37        0.40      1.89 o 
 -13   1   4        0.98        0.77      1.77 o 
 -12   1   4       18.19       17.34      2.10 o 
 -11   1   4        7.49       10.79      1.60 o 
 -10   1   4       11.18       17.56      1.71 o 
  -9   1   4        0.43        2.40      1.24 o 
  -8   1   4      179.80      197.40      4.22 o 
  -7   1   4        1.89       -0.99      1.01 o 
  -6   1   4      364.47      374.77      4.04 o 
  -5   1   4     1729.11     1778.30     11.55 o 
  -4   1   4      522.70      461.38      4.23 o 
  -3   1   4      355.13      314.98      3.78 o 
  -2   1   4        7.32       15.01      1.01 o 
  -1   1   4     5946.29     5752.41     46.91 o 
   0   1   4      229.42      257.53      4.57 o 
   1   1   4        2.30        0.32      0.70 o 
   2   1   4     7826.74     7764.46     56.88 o 
   3   1   4      644.49      711.73      7.59 o 
   4   1   4       59.40       50.44      2.71 o 
   5   1   4        5.94        7.67      1.00 o 
   6   1   4      624.76      622.44      6.36 o 
   7   1   4        4.21        6.04      1.37 o 
   8   1   4        1.43        1.55      1.26 o 
   9   1   4        0.55        1.11      1.40 o 
  10   1   4       98.40       97.70      3.39 o 
  11   1   4       12.37       11.34      2.06 o 
  12   1   4       10.75        1.40      2.03 o 
  13   1   4        1.95       -3.06      3.06 o 
  14   1   4       13.00       12.59      3.57 o 
  15   1   4        1.19        2.08      3.64 o 
 -15   2   4        5.63        6.81      3.08 o 
 -14   2   4        0.22       -1.97      1.97 o 
 -13   2   4        2.16        3.68      2.20 o 
 -12   2   4       85.92       89.42      5.42 o 
 -11   2   4      111.20      126.05      3.26 o 
 -10   2   4      314.68      269.72      4.83 o 
  -9   2   4       85.59       88.85      2.74 o 
  -8   2   4       76.89       75.88      2.40 o 
  -7   2   4       97.42      122.92      2.50 o 
  -6   2   4        5.58        1.47      0.72 o 
  -5   2   4      199.24      209.69      3.33 o 
  -4   2   4      108.49      103.98      2.80 o 
  -3   2   4      202.67      200.31      3.90 o 
  -2   2   4      633.30      714.98      7.42 o 
  -1   2   4     1263.55     1240.54     14.16 o 
   0   2   4      350.49      316.34      4.69 o 
   1   2   4     1109.07     1077.56      9.30 o 
   2   2   4      776.78      776.61      7.05 o 
   3   2   4     3933.87     4030.53     30.29 o 
   4   2   4        0.18        0.56      0.77 o 
   5   2   4       33.53       42.88      1.73 o 
   6   2   4        8.21        4.25      1.12 o 
   7   2   4        9.18       11.04      1.97 o 
   8   2   4      297.85      302.30      5.38 o 
   9   2   4        0.07        1.98      1.55 o 
  10   2   4      117.13      139.63      3.90 o 
  11   2   4        1.07       -1.79      1.79 o 
  12   2   4       21.61       10.70      2.16 o 
  13   2   4       12.01       16.20      3.00 o 
  14   2   4        6.55        3.97      2.53 o 
  15   2   4        0.29       -0.30      3.18 o 
 -15   3   4        0.00       -3.15      3.15 o 
 -14   3   4        3.07        0.30      2.59 o 
 -13   3   4        3.11        4.49      2.87 o 
 -12   3   4       46.75       45.05      3.32 o 
 -11   3   4        9.02        5.57      1.79 o 
 -10   3   4      128.21      145.97      3.33 o 
  -9   3   4       16.41       20.79      1.79 o 
  -8   3   4      288.39      284.01      4.48 o 
  -7   3   4        9.84        7.67      1.79 o 
  -6   3   4       60.44       65.92      1.73 o 
  -5   3   4     1069.43     1082.24      8.32 o 
  -4   3   4      114.85      190.76      2.75 o 
  -3   3   4      404.19      423.19      6.05 o 
  -2   3   4      812.15      800.78     15.57 o 
  -1   3   4      904.08      904.52      9.25 o 
   0   3   4       76.35       70.77      2.38 o 
   1   3   4       17.94       21.22      1.25 o 
   2   3   4      129.86      109.33      2.37 o 
   3   3   4       26.61       32.10      1.46 o 
   4   3   4       30.24       27.42      1.42 o 
   5   3   4      273.67      258.44      5.38 o 
   6   3   4      898.37      890.61      7.58 o 
   7   3   4      119.85      124.33      4.25 o 
   8   3   4       22.38       25.57      4.11 o 
   9   3   4       14.58       17.90      1.95 o 
  10   3   4       57.49       42.04      2.65 o 
  11   3   4        0.17       -0.77      1.79 o 
  12   3   4        6.53        6.69      2.19 o 
  13   3   4        7.81        5.58      2.57 o 
  14   3   4        0.30       -0.02      2.53 o 
  15   3   4       11.91       16.09      3.10 o 
 -15   4   4        0.22        1.85      3.93 o 
 -14   4   4        0.96        0.54      2.32 o 
 -13   4   4        0.24       -0.67      2.33 o 
 -12   4   4        1.08        3.58      2.17 o 
 -11   4   4       66.90       75.74      3.88 o 
 -10   4   4        1.29        0.02      1.80 o 
  -9   4   4      115.19      117.37      6.67 o 
  -8   4   4       12.88       10.04      1.32 o 
  -7   4   4       18.76       27.14      3.36 o 
  -6   4   4      321.02      321.59      5.07 o 
  -5   4   4      101.75      108.26      2.63 o 
  -4   4   4       91.72      125.87      4.20 o 
  -3   4   4     1728.15     1762.64     13.35 o 
  -2   4   4       64.48       33.81      1.29 o 
  -1   4   4       73.96       65.09      1.67 o 
   0   4   4       91.86      113.06      2.49 o 
   1   4   4     4047.71     3972.83     47.23 o 
   2   4   4       95.30      142.38      3.13 o 
   3   4   4      748.13      666.63      5.77 o 
   4   4   4     1108.09     1064.17      9.97 o 
   5   4   4       50.86       49.59      1.94 o 
   6   4   4        4.44       10.88      1.65 o 
   7   4   4      429.72      433.70      7.14 o 
   8   4   4       12.83        9.57      1.93 o 
   9   4   4       13.02       14.70      2.35 o 
  10   4   4       84.18       83.48      3.40 o 
  11   4   4       47.82       60.37      3.85 o 
  12   4   4        0.53       -1.81      1.81 o 
  13   4   4       21.49       24.67      3.42 o 
  14   4   4        0.94        1.78      2.54 o 
  15   4   4        1.35        0.66      3.95 o 
 -15   5   4        4.84       -2.28      3.53 o 
 -14   5   4       10.89       14.75      2.87 o 
 -13   5   4       22.80       25.66      3.18 o 
 -12   5   4        9.96        7.48      2.44 o 
 -11   5   4        0.26        2.18      2.04 o 
 -10   5   4        0.62        1.34      1.97 o 
  -9   5   4        8.95        5.22      1.98 o 
  -8   5   4       20.87       20.34      2.25 o 
  -7   5   4      187.11      189.23      4.46 o 
  -6   5   4      118.85      131.41      3.86 o 
  -5   5   4      477.38      500.91      6.82 o 
  -4   5   4      994.03      978.81     10.77 o 
  -3   5   4     1050.82     1051.67     10.39 o 
  -2   5   4       40.63       42.67      1.80 o 
  -1   5   4      228.80      222.16      4.52 o 
   0   5   4       54.54       43.86      2.36 o 
   1   5   4     1708.22     1635.70     70.37 o 
   2   5   4      105.41       95.08      3.16 o 
   3   5   4      182.87      185.39      3.62 o 
   4   5   4       31.11       33.44      1.60 o 
   5   5   4       45.26       52.61      2.22 o 
   6   5   4        4.19        1.77      1.38 o 
   7   5   4        2.26        2.87      1.57 o 
   8   5   4      119.92      128.93      3.89 o 
   9   5   4       31.95       26.48      2.44 o 
  10   5   4        1.07        0.70      2.19 o 
  11   5   4       17.11       25.82      2.64 o 
  12   5   4        1.50        2.30      2.19 o 
  13   5   4        0.00       -1.59      2.45 o 
  14   5   4        1.66       -3.31      3.31 o 
 -14   6   4        0.45       -1.50      2.51 o 
 -13   6   4        4.75        4.65      2.61 o 
 -12   6   4       45.85       48.93      3.69 o 
 -11   6   4        0.54        2.03      2.16 o 
 -10   6   4       25.08       25.31      2.75 o 
  -9   6   4      176.91      182.08      9.50 o 
  -8   6   4       73.53       68.31      3.36 o 
  -7   6   4      103.83       99.26      4.64 o 
  -6   6   4      217.68      237.15      8.99 o 
  -5   6   4      482.04      449.90      8.70 o 
  -4   6   4       23.01       35.88      2.06 o 
  -3   6   4       17.82       20.57      1.73 o 
  -2   6   4        4.24        2.96      1.29 o 
  -1   6   4       59.54       70.93      3.11 o 
   0   6   4      124.63      100.76      4.81 o 
   1   6   4      792.63      780.25     13.86 o 
   2   6   4      354.82      410.16      6.28 o 
   3   6   4        2.10       -0.45      1.08 o 
   4   6   4       71.41       67.68      2.63 o 
   5   6   4      140.39      142.02      5.03 o 
   6   6   4       97.55      114.53      4.47 o 
   7   6   4       24.44       24.30      2.79 o 
   8   6   4        0.59       -1.97      1.97 o 
   9   6   4       66.79       60.23      4.16 o 
  10   6   4       25.40       27.40      3.29 o 
  11   6   4        4.83        0.25      2.44 o 
  12   6   4        9.19        6.86      3.02 o 
  13   6   4        5.46        2.10      3.22 o 
  14   6   4        2.82        0.52      4.19 o 
 -13   7   4       13.84       14.94      3.04 o 
 -12   7   4        1.43        2.51      2.47 o 
 -11   7   4        4.48        8.71      2.74 o 
 -10   7   4        8.11        5.66      2.27 o 
  -9   7   4        2.34        4.04      2.45 o 
  -8   7   4        2.22       -2.09      2.09 o 
  -7   7   4        2.20        0.56      1.98 o 
  -6   7   4        9.98        4.97      2.24 o 
  -5   7   4      223.83      258.28      6.20 o 
  -4   7   4      510.77      508.01      9.19 o 
  -3   7   4       96.55       97.20      3.46 o 
  -2   7   4       15.12       12.66      1.86 o 
  -1   7   4        4.38       -1.03      1.56 o 
   0   7   4       11.54       10.72      2.04 o 
   1   7   4      898.65      913.89     15.32 o 
   2   7   4      391.81      416.55     10.94 o 
   3   7   4      645.75      618.33      8.56 o 
   4   7   4       69.92       80.82      3.95 o 
   5   7   4      195.96      197.93      8.16 o 
   6   7   4       58.76       52.47      3.52 o 
   7   7   4       23.70       19.87      2.83 o 
   8   7   4       94.32       97.22      4.99 o 
   9   7   4        8.45       15.32      2.96 o 
  10   7   4        0.83        7.32      2.78 o 
  11   7   4        0.18       -2.52      2.52 o 
  12   7   4       11.86        8.91      3.31 o 
  13   7   4        8.59        6.91      3.48 o 
 -13   8   4        1.16        2.14      2.69 o 
 -12   8   4        0.14        3.01      2.60 o 
 -11   8   4        1.79        1.67      2.42 o 
 -10   8   4       13.27       14.50      3.13 o 
  -9   8   4        0.61        1.11      2.39 o 
  -8   8   4        1.99        1.22      2.66 o 
  -7   8   4        3.69        3.99      2.60 o 
  -6   8   4        2.93        1.23      2.46 o 
  -5   8   4       18.65       19.18      3.39 o 
  -4   8   4        4.11       -0.45      2.78 o 
  -3   8   4       34.05       31.75      4.44 o 
  -2   8   4      295.62      269.99      7.09 o 
  -1   8   4      168.61      145.92      6.49 o 
   0   8   4      886.82      828.73     15.71 o 
   1   8   4       36.68       34.19      2.99 o 
   2   8   4       12.40       17.08      2.20 o 
   3   8   4      236.27      236.04     10.92 o 
   4   8   4       27.74       25.63      3.15 o 
   5   8   4       15.37       13.00      2.42 o 
   6   8   4       14.89       20.07      2.84 o 
   7   8   4        5.16        5.85      2.42 o 
   8   8   4       14.10        8.17      3.00 o 
   9   8   4        7.69        3.25      2.66 o 
  10   8   4       16.38       13.21      3.17 o 
  11   8   4       10.30       13.04      3.37 o 
  12   8   4        1.31       -1.74      3.01 o 
 -12   9   4        0.43        9.84      2.90 o 
 -11   9   4        1.56       -2.66      3.92 o 
 -10   9   4        0.92       -1.25      5.92 o 
  -9   9   4        1.95        3.82      3.17 o 
  -8   9   4        1.19        7.35      3.88 o 
  -7   9   4        7.04        7.32      3.22 o 
  -6   9   4       14.14       13.21      3.69 o 
  -5   9   4        0.59        4.81      3.10 o 
  -4   9   4        5.44        1.82      2.86 o 
  -3   9   4       75.97       79.55      6.56 o 
  -2   9   4       23.57       18.34      3.89 o 
  -1   9   4       60.49       70.90      4.68 o 
   0   9   4      156.15      155.07      7.01 o 
   1   9   4      249.74      274.57     10.33 o 
   2   9   4       26.57       37.56      5.13 o 
   3   9   4       16.86       16.44      4.16 o 
   4   9   4       10.35       11.20      2.75 o 
   5   9   4        1.70        1.14      2.43 o 
   6   9   4        0.17       -0.45      2.27 o 
   7   9   4       20.63       24.90      3.34 o 
   8   9   4        5.99        4.08      2.60 o 
   9   9   4        3.48        6.98      3.02 o 
  10   9   4        0.05        1.49      2.81 o 
  11   9   4        7.55        4.22      3.28 o 
 -11  10   4        0.04        2.53      4.57 o 
 -10  10   4        0.56        0.60      3.39 o 
  -9  10   4       17.66       13.01      3.92 o 
  -8  10   4        7.46        6.62      3.73 o 
  -7  10   4        1.49        5.37      3.16 o 
  -6  10   4        1.93       -0.02      3.14 o 
  -5  10   4       31.07       22.63      4.65 o 
  -4  10   4       69.37       79.12      6.99 o 
  -3  10   4        1.84        3.19      3.19 o 
  -2  10   4      106.33      101.78      6.94 o 
  -1  10   4       13.44        9.48      2.89 o 
   0  10   4       18.12       21.62      3.75 o 
   1  10   4        0.10        4.69      3.27 o 
   2  10   4        0.02        3.58      3.66 o 
   3  10   4       31.49       28.41      5.07 o 
   4  10   4        3.82        2.56      4.77 o 
   5  10   4       31.94       29.68      5.30 o 
   6  10   4       46.18       54.05      4.79 o 
   7  10   4       12.52        9.15      2.82 o 
   8  10   4       16.30       20.30      3.39 o 
   9  10   4        0.29       -0.70      2.79 o 
  10  10   4        4.24        3.79      3.17 o 
  -9  11   4       16.58       24.26      4.86 o 
  -8  11   4       18.44       29.69      9.69 o 
  -7  11   4       24.78       43.61      6.35 o 
  -6  11   4        2.99        2.31      5.55 o 
  -5  11   4        2.07        8.74      3.89 o 
  -4  11   4        1.53        2.75      3.42 o 
  -3  11   4       18.38       22.76      4.49 o 
  -2  11   4        0.04        1.16      2.85 o 
  -1  11   4        0.77        4.62      3.15 o 
   0  11   4        8.64        3.39      5.40 o 
   1  11   4        7.21       12.02      4.37 o 
   2  11   4       37.65       36.83      5.61 o 
   3  11   4        0.42        1.27      3.69 o 
   4  11   4       10.29       14.27      4.64 o 
   5  11   4        9.64       13.08      4.57 o 
   6  11   4        0.38        9.37      4.40 o 
   7  11   4        6.18       10.61      4.63 o 
   8  11   4       26.61       24.58      4.37 o 
   9  11   4       14.77       15.42      3.65 o 
  -8  12   4        0.36       10.17      5.90 o 
  -7  12   4        1.71       14.94      4.80 o 
  -6  12   4        0.03       -1.06      7.01 o 
  -5  12   4        0.13        6.56      3.97 o 
  -4  12   4        4.43       12.71      4.33 o 
  -3  12   4        3.34       15.43      4.32 o 
  -2  12   4        0.40        4.43      6.09 o 
  -1  12   4        4.44        4.69      5.78 o 
   0  12   4        3.68        3.84      3.70 o 
   1  12   4        0.36       11.85      6.16 o 
   2  12   4        3.66        1.76      3.94 o 
   3  12   4        1.93        7.09      4.47 o 
   4  12   4        0.42        3.58      4.40 o 
   5  12   4        0.10       -0.97      6.44 o 
   6  12   4        1.10        1.94      4.59 o 
   7  12   4        0.26        2.99      4.50 o 
  -5  13   4        1.56       13.16      4.51 o 
  -4  13   4        2.92        8.97      4.19 o 
  -3  13   4        2.59       10.98      4.96 o 
  -2  13   4       10.97        5.78      5.85 o 
  -1  13   4       22.51       25.58     15.35 o 
   0  13   4        5.18        2.34      4.19 o 
   1  13   4        0.37        1.91      3.86 o 
   2  13   4        4.76       10.67      6.16 o 
   3  13   4        4.94        0.12     10.78 o 
   4  13   4        1.30        7.15     10.55 o 
   5  13   4        4.60        3.73      7.51 o 
 -16   1   5       14.07       10.23      4.87 o 
 -15   1   5        0.28        0.30      2.62 o 
 -14   1   5        2.90        1.34      1.91 o 
 -13   1   5        1.36        1.23      1.76 o 
 -12   1   5       34.46       28.23      3.13 o 
 -11   1   5      132.44      133.93      3.51 o 
 -10   1   5        8.60        4.97      1.45 o 
  -9   1   5      692.48      714.56      7.08 o 
  -8   1   5     2759.10     2755.32     21.06 o 
  -7   1   5     1098.87     1087.12     10.43 o 
  -6   1   5      124.53       91.72      2.03 o 
  -5   1   5     6310.00     6301.99     42.99 o 
  -4   1   5      156.79      138.76      2.17 o 
  -3   1   5      129.55      126.63      2.35 o 
  -2   1   5      827.24      818.81      8.52 o 
  -1   1   5      314.25      303.82      3.22 o 
   0   1   5     4732.13     4748.27     38.65 o 
   1   1   5     6327.42     6459.89     46.62 o 
   2   1   5       35.74       25.71      1.34 o 
   3   1   5     2116.43     2058.93     18.51 o 
   4   1   5       49.17       26.66      1.46 o 
   5   1   5     3562.41     3547.77     32.14 o 
   6   1   5       49.05       44.56      1.92 o 
   7   1   5       47.62       42.65      1.91 o 
   8   1   5       31.06       38.00      2.00 o 
   9   1   5        0.22       -1.02      1.38 o 
  10   1   5        2.12       -1.58      1.58 o 
  11   1   5      235.62      216.21      4.63 o 
  12   1   5       20.84       20.26      2.46 o 
  13   1   5        2.88        4.31      2.76 o 
  14   1   5        3.92        4.75      3.34 o 
  15   1   5        1.89       -0.10      3.36 o 
 -15   2   5        0.20       -2.60      2.60 o 
 -14   2   5        4.27        0.57      2.64 o 
 -13   2   5        4.25        8.14      1.87 o 
 -12   2   5       17.26       16.14      1.83 o 
 -11   2   5        0.59        0.28      1.58 o 
 -10   2   5       59.52       49.04      2.77 o 
  -9   2   5      753.75      762.97      7.36 o 
  -8   2   5       24.52       30.69      2.10 o 
  -7   2   5        2.44        2.24      0.82 o 
  -6   2   5       53.86       57.87      1.80 o 
  -5   2   5        6.94       18.39      1.24 o 
  -4   2   5     5594.44     5649.63     41.95 o 
  -3   2   5     1434.34     1437.67     13.75 o 
  -2   2   5        1.60        8.84      1.46 o 
  -1   2   5     1208.98     1266.33     11.81 o 
   0   2   5     4691.19     4769.08     38.03 o 
   1   2   5        0.35        3.02      0.66 o 
   2   2   5     3589.80     3559.07     30.46 o 
   3   2   5      401.34      402.56      5.33 o 
   4   2   5     4943.41     4708.16     49.41 o 
   5   2   5     2075.35     2081.73     17.84 o 
   6   2   5     1412.29     1405.53     11.73 o 
   7   2   5        3.97        4.36      1.44 o 
   8   2   5      667.60      649.85      7.42 o 
   9   2   5        3.62        3.14      1.71 o 
  10   2   5      134.51      143.14      3.94 o 
  11   2   5        0.04       -1.01      1.83 o 
  12   2   5        0.82       -1.60      1.89 o 
  13   2   5       13.79       14.32      2.64 o 
  14   2   5        9.47       14.20      3.54 o 
  15   2   5        0.45       -4.38      6.32 o 
 -15   3   5        0.24       -2.76      2.76 o 
 -14   3   5        2.42       -1.28      2.60 o 
 -13   3   5        0.16       -1.63      2.03 o 
 -12   3   5      240.75      257.40      5.29 o 
 -11   3   5      176.86      176.53      4.12 o 
 -10   3   5        0.13       -1.39      1.39 o 
  -9   3   5      590.07      554.84      6.81 o 
  -8   3   5      585.05      547.96      6.50 o 
  -7   3   5        5.46        2.15      0.91 o 
  -6   3   5      285.77      247.34      3.28 o 
  -5   3   5      372.76      377.41      4.69 o 
  -4   3   5     1173.65     1215.95     10.05 o 
  -3   3   5      328.93      308.49      4.25 o 
  -2   3   5     2052.49     2002.22     24.84 o 
  -1   3   5     1343.32     1225.91     12.00 o 
   0   3   5        2.21        1.68      0.97 o 
   1   3   5      222.20      193.51      3.14 o 
   2   3   5        9.15        7.96      1.00 o 
   3   3   5       31.74       27.38      1.67 o 
   4   3   5     1688.98     1728.38     15.15 o 
   5   3   5      109.85       98.55      3.47 o 
   6   3   5      765.24      793.29     10.16 o 
   7   3   5        0.06       -1.50      1.70 o 
   8   3   5       80.62       76.73      4.20 o 
   9   3   5       13.09       12.04      1.86 o 
  10   3   5        8.56        5.07      1.85 o 
  11   3   5       46.59       36.81      2.93 o 
  12   3   5       10.19       16.53      2.44 o 
  13   3   5        2.24        2.28      2.21 o 
  14   3   5        1.50       -1.65      2.48 o 
  15   3   5        0.18        1.36      3.24 o 
 -15   4   5        0.78        0.11      3.38 o 
 -14   4   5       14.40       16.79      2.96 o 
 -13   4   5        0.71       -0.86      2.20 o 
 -12   4   5        5.44        3.68      2.26 o 
 -11   4   5       12.58        9.48      2.33 o 
 -10   4   5       72.14       68.79      3.75 o 
  -9   4   5       56.40       47.98      2.34 o 
  -8   4   5       35.56       40.62      2.06 o 
  -7   4   5       69.89       61.01      2.26 o 
  -6   4   5       49.63       47.95      1.77 o 
  -5   4   5      173.94      143.58      2.34 o 
  -4   4   5      120.71      134.17      2.59 o 
  -3   4   5       41.39       46.54      1.63 o 
  -2   4   5      602.25      658.74      7.12 o 
  -1   4   5      694.99      687.47      9.09 o 
   0   4   5      421.34      447.69      6.10 o 
   1   4   5        0.23        1.76      1.25 o 
   2   4   5        0.06        1.00      0.78 o 
   3   4   5      470.20      492.78      5.34 o 
   4   4   5       63.38       67.54      2.91 o 
   5   4   5      290.03      318.67      4.42 o 
   6   4   5      130.29      133.56      3.57 o 
   7   4   5       24.96       26.71      2.24 o 
   8   4   5       32.48       27.07      2.43 o 
   9   4   5        0.47        0.13      1.69 o 
  10   4   5       20.09       14.79      3.76 o 
  11   4   5       87.06       91.94      4.23 o 
  12   4   5       14.02       13.21      2.38 o 
  13   4   5        2.40       -0.47      2.18 o 
  14   4   5       13.79        9.64      2.91 o 
 -15   5   5        9.79        3.91      3.99 o 
 -14   5   5        0.87       -1.27      2.77 o 
 -13   5   5        1.22        4.08      2.43 o 
 -12   5   5       89.04       90.27      4.46 o 
 -11   5   5       32.29       24.92      2.73 o 
 -10   5   5       50.28       56.03      3.40 o 
  -9   5   5      183.05      163.31      4.62 o 
  -8   5   5       44.26       50.37      2.93 o 
  -7   5   5       19.71       20.64      2.16 o 
  -6   5   5        2.29       -0.47      4.74 o 
  -5   5   5      492.91      500.77      7.08 o 
  -4   5   5        2.16       -0.12      1.05 o 
  -3   5   5      246.73      206.37      3.82 o 
  -2   5   5      367.85      334.53      5.06 o 
  -1   5   5      421.01      405.13      6.64 o 
   0   5   5       99.92      127.73      3.73 o 
   1   5   5      323.77      372.66      6.49 o 
   2   5   5      573.91      594.26      6.62 o 
   3   5   5        5.76       13.50      1.39 o 
   4   5   5       18.94       10.50      1.34 o 
   5   5   5       89.33      100.11      2.77 o 
   6   5   5       97.53       99.39      3.30 o 
   7   5   5      227.67      232.46      5.32 o 
   8   5   5       77.63       83.31      3.53 o 
   9   5   5       12.66       15.11      2.21 o 
  10   5   5        0.01        0.55      1.91 o 
  11   5   5        0.90        0.75      2.43 o 
  12   5   5        0.15       -1.00      2.16 o 
  13   5   5        3.49        2.18      2.42 o 
  14   5   5        0.35       -2.65      2.65 o 
 -14   6   5        0.26       -0.75      4.52 o 
 -13   6   5        1.31        4.16      3.85 o 
 -12   6   5        0.04        0.88      2.28 o 
 -11   6   5        2.01        4.04      2.23 o 
 -10   6   5        6.16        3.44      2.06 o 
  -9   6   5       53.17       38.90      2.97 o 
  -8   6   5      328.05      331.19      7.51 o 
  -7   6   5       39.86       38.41      3.24 o 
  -6   6   5       34.77       50.99      3.90 o 
  -5   6   5      210.63      180.58      5.78 o 
  -4   6   5        5.26        6.01      1.38 o 
  -3   6   5       49.42       33.51      2.55 o 
  -2   6   5       71.13       84.97      3.11 o 
  -1   6   5       95.19       73.06      3.49 o 
   0   6   5      719.63      712.65     10.08 o 
   1   6   5       19.32       18.63      2.14 o 
   2   6   5       24.74       30.96      2.23 o 
   3   6   5      204.14      214.31      5.61 o 
   4   6   5       41.27       28.77      2.54 o 
   5   6   5      295.59      303.63      5.07 o 
   6   6   5       88.68      103.52      3.26 o 
   7   6   5        2.07       -0.50      1.47 o 
   8   6   5        0.94        1.33      1.34 o 
   9   6   5       85.89       94.96      3.81 o 
  10   6   5        3.53        4.23      2.57 o 
  11   6   5        3.99        2.76      2.64 o 
  12   6   5        1.73       -2.62      2.62 o 
  13   6   5        4.11        3.46      3.23 o 
 -13   7   5        1.52        1.99      2.61 o 
 -12   7   5        1.50       -0.07      2.28 o 
 -11   7   5        7.25        8.01      2.51 o 
 -10   7   5        2.50        1.66      2.57 o 
  -9   7   5        0.54        0.34      2.36 o 
  -8   7   5       31.03       31.95      3.39 o 
  -7   7   5        0.11        3.11      2.24 o 
  -6   7   5        0.29        0.97      2.00 o 
  -5   7   5        1.03       -1.79      1.81 o 
  -4   7   5        1.11        2.25      1.93 o 
  -3   7   5        0.02       -1.26      1.49 o 
  -2   7   5       56.43       51.46      2.87 o 
  -1   7   5        0.82       -1.37      1.65 o 
   0   7   5        3.16        4.41      1.84 o 
   1   7   5       20.91       25.44      2.55 o 
   2   7   5        3.75        9.74      1.91 o 
   3   7   5      496.67      493.49      7.64 o 
   4   7   5        4.31        2.68      2.20 o 
   5   7   5       54.83       55.55      5.05 o 
   6   7   5       22.10       20.64      2.69 o 
   7   7   5       82.08       90.26      4.55 o 
   8   7   5       78.28       70.25      4.33 o 
   9   7   5        1.44       -1.84      2.59 o 
  10   7   5        7.24        8.04      2.75 o 
  11   7   5        1.71        0.01      2.62 o 
  12   7   5        1.84        2.43      3.03 o 
  13   7   5        2.03        1.93      3.33 o 
 -13   8   5        0.00       -1.10      2.52 o 
 -12   8   5        2.71        5.51      2.64 o 
 -11   8   5        2.52       -0.88      2.74 o 
 -10   8   5       19.03       20.95      3.54 o 
  -9   8   5       13.46       13.74      3.00 o 
  -8   8   5       12.00       18.58      3.00 o 
  -7   8   5        1.35        0.67      2.19 o 
  -6   8   5        0.57        2.94      2.15 o 
  -5   8   5      311.06      307.91      6.98 o 
  -4   8   5      478.25      423.62      8.82 o 
  -3   8   5        0.12       -1.42      2.05 o 
  -2   8   5      187.74      189.33      4.97 o 
  -1   8   5       21.33       15.52      2.34 o 
   0   8   5       92.00       94.54      4.57 o 
   1   8   5       91.93      105.97      4.32 o 
   2   8   5      274.79      259.00      5.75 o 
   3   8   5       48.64       47.01      3.69 o 
   4   8   5        1.55       -2.46      3.45 o 
   5   8   5      107.84      111.11      4.92 o 
   6   8   5       16.95       17.39      2.97 o 
   7   8   5        1.65        3.62      2.33 o 
   8   8   5        1.26        0.37      2.41 o 
   9   8   5        0.12       -2.47      2.47 o 
  10   8   5       10.96       11.14      3.19 o 
  11   8   5        1.80        2.45      3.02 o 
  12   8   5        2.09       -2.94      2.94 o 
 -12   9   5        0.29        4.91      3.47 o 
 -11   9   5        1.93        4.00      3.01 o 
 -10   9   5        2.95       -1.07      2.69 o 
  -9   9   5        5.81        9.85      3.59 o 
  -8   9   5        2.18        0.20      2.79 o 
  -7   9   5        8.16       10.69      3.29 o 
  -6   9   5        5.84       10.12      3.19 o 
  -5   9   5       56.43       76.94      7.66 o 
  -4   9   5        7.14        4.50      3.24 o 
  -3   9   5        1.09        1.29      2.96 o 
  -2   9   5       79.64       87.92      5.17 o 
  -1   9   5       38.11       40.91      3.96 o 
   0   9   5       57.28       39.54      5.66 o 
   1   9   5       63.45       68.54      4.67 o 
   2   9   5      488.96      441.39     10.95 o 
   3   9   5        0.02       -0.19      2.64 o 
   4   9   5       33.54       42.50      4.69 o 
   5   9   5       28.01       36.89      3.87 o 
   6   9   5        1.24        2.08      2.36 o 
   7   9   5        7.70        4.45      2.59 o 
   8   9   5        6.63        6.71      2.75 o 
   9   9   5        3.39       -0.39      2.60 o 
  10   9   5        9.75       12.57      3.43 o 
  11   9   5        0.04        1.52      3.16 o 
 -11  10   5        7.18        9.74      4.11 o 
 -10  10   5        0.38        4.73      3.63 o 
  -9  10   5        1.14        2.19      3.29 o 
  -8  10   5        1.07       -0.10      3.05 o 
  -7  10   5        5.40        4.32      3.23 o 
  -6  10   5        0.84        6.15      3.60 o 
  -5  10   5       23.31       23.73      4.54 o 
  -4  10   5       53.03       46.95      5.64 o 
  -3  10   5        1.68        3.60      3.87 o 
  -2  10   5       32.33       27.66      4.59 o 
  -1  10   5        9.21        9.09      2.86 o 
   0  10   5        7.67       -0.27      3.31 o 
   1  10   5        6.06        8.32      3.78 o 
   2  10   5      112.99      102.22      8.45 o 
   3  10   5        6.21        6.01      3.89 o 
   4  10   5       82.83       71.60      7.09 o 
   5  10   5        0.12       -2.17      2.60 o 
   6  10   5        4.02       10.08      3.26 o 
   7  10   5        0.01        1.87      2.55 o 
   8  10   5       14.87        8.82      3.16 o 
   9  10   5        6.12        8.75      3.33 o 
  10  10   5        0.04        1.94      3.15 o 
  -9  11   5        4.48       10.51      4.26 o 
  -8  11   5       12.50       14.81      5.71 o 
  -7  11   5       12.51       23.62      5.92 o 
  -6  11   5        0.04        5.76      3.96 o 
  -5  11   5        0.51       -0.22      3.68 o 
  -4  11   5        4.12        3.14      3.41 o 
  -3  11   5        5.95        4.98      3.45 o 
  -2  11   5        1.40        1.45      3.23 o 
  -1  11   5        2.34       -0.01      4.30 o 
   0  11   5        3.97        1.84      3.00 o 
   1  11   5        0.40        1.01      3.83 o 
   2  11   5       27.44       18.11      4.81 o 
   3  11   5        2.44       -1.33      3.70 o 
   4  11   5        3.24        3.28      4.04 o 
   5  11   5        9.84        2.83      3.94 o 
   6  11   5       41.50       46.69      4.89 o 
   7  11   5       15.86       15.28      3.77 o 
   8  11   5        2.37        5.35      4.66 o 
   9  11   5        1.27        1.35      3.15 o 
  -7  12   5        1.30        7.01      4.35 o 
  -6  12   5        0.72        9.15      6.21 o 
  -5  12   5        0.11        3.07      3.83 o 
  -4  12   5        0.83        7.13      3.80 o 
  -3  12   5       17.12       19.98      8.85 o 
  -2  12   5       10.48        8.99      4.00 o 
  -1  12   5        0.00       -1.94      5.01 o 
   0  12   5        5.77        6.62      4.03 o 
   1  12   5        1.07       -2.57      4.45 o 
   2  12   5       12.71       12.97      4.82 o 
   3  12   5        0.63        3.41      4.13 o 
   4  12   5       12.55       10.05      4.74 o 
   5  12   5        0.17       -0.55      7.02 o 
   6  12   5        1.49        3.86      5.00 o 
   7  12   5        3.97        7.23      4.73 o 
  -5  13   5        7.02       14.92      4.85 o 
  -4  13   5       20.86       32.42      5.72 o 
  -3  13   5       24.80       40.50      6.01 o 
  -2  13   5       22.41       31.20      8.30 o 
  -1  13   5        4.16        7.82      5.04 o 
   0  13   5        0.05        1.86      3.96 o 
   1  13   5        0.17        2.20      4.12 o 
   2  13   5        0.39        0.98      5.14 o 
   3  13   5        3.63        5.28      4.46 o 
   4  13   5        1.05       -0.86     10.22 o 
 -16   0   6        0.72        0.50      3.47 o 
 -15   0   6        2.95        4.66      3.17 o 
 -14   0   6       45.79       61.53      4.60 o 
 -13   0   6        0.75        2.74      2.66 o 
 -12   0   6       90.37      106.42      5.02 o 
 -11   0   6        1.45        2.09      2.25 o 
 -10   0   6       15.20       11.29      2.01 o 
  -9   0   6       37.58       35.33      2.56 o 
  -8   0   6       82.58       99.01      3.82 o 
  -7   0   6      481.73      532.93      7.16 o 
  -6   0   6      849.61      879.17      9.72 o 
  -5   0   6      277.25      265.97      4.28 o 
  -4   0   6     3081.11     3099.12     37.70 o 
  -3   0   6     2413.75     2566.48     21.85 o 
  -2   0   6     2396.00     1996.71     16.95 o 
  -1   0   6    11737.78    11457.47    189.98 o 
   1   0   6     4264.99     4173.98     68.96 o 
   2   0   6    20696.78    19853.46    330.95 o 
   3   0   6     3502.66     3468.55     40.95 o 
   4   0   6     2537.91     2576.30     31.87 o 
   5   0   6       24.44       10.14      1.81 o 
   6   0   6      264.61      217.39      5.36 o 
   7   0   6      385.11      359.95      5.33 o 
   8   0   6      181.62      150.80      3.63 o 
   9   0   6       42.65       43.20      3.68 o 
  10   0   6      308.51      317.90      9.62 o 
  11   0   6        1.46        5.34      3.67 o 
  12   0   6        9.91       20.19      4.62 o 
  13   0   6        4.13        3.24      3.99 o 
  14   0   6        3.59        0.11     10.21 o 
  15   0   6       34.22       36.92      9.12 o 
 -15   1   6        4.05        0.01      2.36 o 
 -14   1   6        2.92        3.83      1.98 o 
 -13   1   6        9.00       11.52      2.79 o 
 -12   1   6       21.40       22.10      2.18 o 
 -11   1   6       31.33       41.61      3.09 o 
 -10   1   6       41.88       45.08      2.19 o 
  -9   1   6        2.51        2.26      1.28 o 
  -8   1   6       50.26       38.44      2.01 o 
  -7   1   6      192.19      217.67      3.24 o 
  -6   1   6       18.39       12.33      1.03 o 
  -5   1   6      759.14      845.73      7.72 o 
  -4   1   6      225.29      276.06      5.67 o 
  -3   1   6       87.95      110.10      2.28 o 
  -2   1   6      330.76      333.26      3.92 o 
  -1   1   6       54.65       49.91      1.31 o 
   0   1   6     5770.42     5725.51     53.14 o 
   1   1   6      144.33      179.01      2.96 o 
   2   1   6      240.64      239.46      3.52 o 
   3   1   6        0.05       -1.04      1.04 o 
   4   1   6      455.25      420.05      6.37 o 
   5   1   6       12.75       18.79      1.28 o 
   6   1   6        2.45        3.85      1.23 o 
   7   1   6      197.58      187.25      3.37 o 
   8   1   6      116.59      117.67      3.63 o 
   9   1   6       14.57       19.38      1.79 o 
  10   1   6       58.68       62.32      2.89 o 
  11   1   6        8.46        7.91      1.97 o 
  12   1   6        1.46        4.60      2.74 o 
  13   1   6        3.31        2.16      2.78 o 
  14   1   6        3.20        1.99      3.10 o 
  15   1   6        0.55        5.73      3.43 o 
 -15   2   6        9.49        7.06      2.94 o 
 -14   2   6       17.87       19.65      2.67 o 
 -13   2   6        2.61        2.66      2.52 o 
 -12   2   6      131.15      126.07      3.85 o 
 -11   2   6       61.21       57.83      2.45 o 
 -10   2   6      138.11      135.63      3.11 o 
  -9   2   6      154.67      159.13      3.21 o 
  -8   2   6       32.08       27.17      1.93 o 
  -7   2   6       34.21       30.92      1.76 o 
  -6   2   6       14.16       16.15      1.33 o 
  -5   2   6      231.38      190.19      3.12 o 
  -4   2   6      678.16      677.24      8.08 o 
  -3   2   6     3221.43     3207.14     25.62 o 
  -2   2   6       12.44        7.07      0.84 o 
  -1   2   6       12.09       10.42      1.43 o 
   0   2   6       58.33       74.32      2.97 o 
   1   2   6      122.64      137.18      2.43 o 
   2   2   6        9.80       15.92      1.61 o 
   3   2   6      103.29      113.78      2.59 o 
   4   2   6     2833.70     2774.68     20.29 o 
   5   2   6     2079.81     2228.67     18.76 o 
   6   2   6        0.27        1.04      1.21 o 
   7   2   6      112.03      111.61      3.16 o 
   8   2   6       13.10       10.25      1.67 o 
   9   2   6       20.54       15.68      1.96 o 
  10   2   6       83.87       92.35      3.47 o 
  11   2   6        0.49        3.43      1.91 o 
  12   2   6        0.03       -1.84      1.84 o 
  13   2   6        1.18        0.20      2.81 o 
  14   2   6        2.89       -2.09      2.94 o 
  15   2   6        0.01       -2.17      3.19 o 
 -15   3   6        0.34        1.86      3.02 o 
 -14   3   6        0.73       -0.10      2.64 o 
 -13   3   6       29.28       22.82      2.91 o 
 -12   3   6        1.01       -0.95      1.60 o 
 -11   3   6       35.02       36.63      2.45 o 
 -10   3   6        2.33        1.69      1.54 o 
  -9   3   6      309.39      283.12      4.77 o 
  -8   3   6      188.18      157.12      4.88 o 
  -7   3   6      645.48      708.93      8.08 o 
  -6   3   6       69.42       90.24      2.99 o 
  -5   3   6     2005.72     2099.42     14.76 o 
  -4   3   6      490.11      521.48      5.51 o 
  -3   3   6      698.51      797.90     12.03 o 
  -2   3   6      327.90      362.58      6.22 o 
  -1   3   6        1.76        4.66      0.98 o 
   0   3   6      389.86      359.84      6.87 o 
   1   3   6     1543.50     1549.84     17.26 o 
   2   3   6      213.89      228.53      4.03 o 
   3   3   6      152.52      143.28      3.28 o 
   4   3   6      623.48      591.76      8.85 o 
   5   3   6       11.85       13.18      2.34 o 
   6   3   6        2.28        7.03      2.39 o 
   7   3   6      516.46      489.93      9.91 o 
   8   3   6      149.48      148.23      4.58 o 
   9   3   6      112.73      130.02      3.73 o 
  10   3   6       31.59       47.18      2.76 o 
  11   3   6       12.26        4.22      2.33 o 
  12   3   6        0.08       -1.64      1.92 o 
  13   3   6       10.78        8.76      2.58 o 
  14   3   6        2.62       -2.16      2.95 o 
  15   3   6        1.22        8.70      4.50 o 
 -15   4   6        3.64        1.67      3.64 o 
 -14   4   6        7.70       11.57      3.27 o 
 -13   4   6        3.31        2.63      2.22 o 
 -12   4   6       12.19        7.70      2.32 o 
 -11   4   6       74.24       75.32      3.89 o 
 -10   4   6       61.63       57.36      2.60 o 
  -9   4   6       80.86       84.12      3.45 o 
  -8   4   6       52.81       52.02      2.35 o 
  -7   4   6      923.78      917.00      9.12 o 
  -6   4   6      115.89      115.24      2.37 o 
  -5   4   6      608.21      637.32      6.52 o 
  -4   4   6       20.38       24.13      1.45 o 
  -3   4   6        2.55        1.31      0.82 o 
  -2   4   6      146.99      118.45      2.37 o 
  -1   4   6     1147.07     1178.32     11.68 o 
   0   4   6     1005.55     1038.88     10.60 o 
   1   4   6      129.39      137.75      4.91 o 
   2   4   6      111.67       95.36      2.26 o 
   3   4   6      278.57      303.65      4.56 o 
   4   4   6      348.51      402.66      8.56 o 
   5   4   6      474.52      511.42      6.01 o 
   6   4   6        2.92        0.16      1.46 o 
   7   4   6       66.05       62.98      3.02 o 
   8   4   6      124.93      138.12      4.15 o 
   9   4   6        1.22        1.10      1.83 o 
  10   4   6        0.61       -0.14      1.95 o 
  11   4   6       48.85       48.60      3.43 o 
  12   4   6        3.44        3.17      2.84 o 
  13   4   6        0.11       -1.90      2.19 o 
  14   4   6        0.63        3.41      2.64 o 
 -14   5   6        6.30        2.40      2.52 o 
 -13   5   6       34.12       38.08      3.51 o 
 -12   5   6        2.00        2.97      2.21 o 
 -11   5   6        0.05        1.85      2.01 o 
 -10   5   6        0.02       -1.65      1.89 o 
  -9   5   6      241.94      228.20      5.29 o 
  -8   5   6       47.22       53.15      2.99 o 
  -7   5   6      109.91      100.74      4.33 o 
  -6   5   6       99.36       98.54      3.44 o 
  -5   5   6      247.54      240.44      3.62 o 
  -4   5   6      241.79      242.49      3.41 o 
  -3   5   6        0.36        0.48      0.85 o 
  -2   5   6        1.23        0.41      0.82 o 
  -1   5   6      233.03      217.56      5.56 o 
   0   5   6      430.79      406.95      5.45 o 
   1   5   6      979.22      974.11     10.28 o 
   2   5   6      102.36      126.23      3.11 o 
   3   5   6      121.42      109.15      2.95 o 
   4   5   6      283.70      284.35      4.39 o 
   5   5   6      115.26      125.06      5.78 o 
   6   5   6       50.38       43.44      2.59 o 
   7   5   6      221.27      233.53      5.01 o 
   8   5   6       19.40       17.25      2.19 o 
   9   5   6       36.71       36.91      2.84 o 
  10   5   6       31.39       34.95      2.92 o 
  11   5   6       62.34       55.25      3.54 o 
  12   5   6       16.46       20.97      2.91 o 
  13   5   6        6.52        3.84      2.62 o 
  14   5   6        0.82       -3.37      3.37 o 
 -14   6   6        0.12        2.04      2.59 o 
 -13   6   6        0.39        1.56      2.42 o 
 -12   6   6        0.01        2.19      2.33 o 
 -11   6   6        0.66        1.04      2.07 o 
 -10   6   6        1.50        1.63      1.95 o 
  -9   6   6       10.10        9.58      2.68 o 
  -8   6   6       18.19       13.89      4.41 o 
  -7   6   6      418.57      425.75      8.30 o 
  -6   6   6       72.59       64.82      6.51 o 
  -5   6   6       91.60       82.47      4.52 o 
  -4   6   6        1.97        4.94      1.41 o 
  -3   6   6       51.88       71.03      2.62 o 
  -2   6   6       25.67       27.91      2.23 o 
  -1   6   6        3.10        1.62      1.65 o 
   0   6   6      470.26      475.38      8.05 o 
   1   6   6       14.55       20.95      2.31 o 
   2   6   6       10.12       13.59      1.87 o 
   3   6   6        5.18       11.27      1.22 o 
   4   6   6       25.13       27.66      1.90 o 
   5   6   6      116.59      119.87      3.45 o 
   6   6   6       19.80       19.63      2.04 o 
   7   6   6        2.77        2.89      1.64 o 
   8   6   6       39.35       35.72      2.35 o 
   9   6   6        1.56       -0.82      1.76 o 
  10   6   6       33.22       34.39      4.60 o 
  11   6   6        7.21        5.36      2.91 o 
  12   6   6       12.30        6.88      3.24 o 
  13   6   6        0.00       -3.00      3.00 o 
 -13   7   6        3.33       -1.62      2.99 o 
 -12   7   6        5.95        6.98      2.54 o 
 -11   7   6        7.65        8.70      2.43 o 
 -10   7   6       31.17       30.56      3.65 o 
  -9   7   6       15.01       14.54      3.06 o 
  -8   7   6       11.26        8.31      3.85 o 
  -7   7   6      111.84      108.40      4.92 o 
  -6   7   6      173.54      155.14      5.22 o 
  -5   7   6      310.98      273.63      6.53 o 
  -4   7   6      421.37      431.97     10.49 o 
  -3   7   6      207.88      253.31      5.52 o 
  -2   7   6      355.54      271.41      6.52 o 
  -1   7   6        1.67        2.39      1.92 o 
   0   7   6      681.53      699.85      9.35 o 
   1   7   6       22.82       29.29      2.53 o 
   2   7   6      283.04      262.51      5.72 o 
   3   7   6      400.99      400.18      7.02 o 
   4   7   6      665.07      649.13     13.45 o 
   5   7   6       17.24       19.18      2.67 o 
   6   7   6        6.28        6.77      2.25 o 
   7   7   6       10.84       10.50      2.83 o 
   8   7   6       40.50       36.65      3.58 o 
   9   7   6        7.56       10.99      3.13 o 
  10   7   6        5.21       -1.01      2.68 o 
  11   7   6       20.24       14.21      3.33 o 
  12   7   6        8.06        8.26      3.50 o 
  13   7   6        0.73       -1.87      3.26 o 
 -13   8   6        1.35       -1.42      3.62 o 
 -12   8   6        0.28        2.78      3.14 o 
 -11   8   6       10.26       13.72      3.38 o 
 -10   8   6        5.80        6.03      3.02 o 
  -9   8   6        8.55        6.96      2.67 o 
  -8   8   6        2.11        0.64      2.35 o 
  -7   8   6        0.97       -1.65      2.06 o 
  -6   8   6       68.19       63.78      4.06 o 
  -5   8   6        0.00       -0.34      2.02 o 
  -4   8   6       43.89       38.78      3.57 o 
  -3   8   6       74.45       65.95      4.13 o 
  -2   8   6        6.76        1.11      1.91 o 
  -1   8   6       61.25       79.36      3.80 o 
   0   8   6       60.34       49.68      4.14 o 
   1   8   6      447.16      436.72      7.68 o 
   2   8   6      202.79      188.59      6.88 o 
   3   8   6      213.01      204.37      6.37 o 
   4   8   6        6.34       11.61      2.74 o 
   5   8   6       72.96       75.84      4.98 o 
   6   8   6       51.63       56.20      3.99 o 
   7   8   6        4.01        8.11      2.60 o 
   8   8   6        5.89        5.50      2.68 o 
   9   8   6        0.02       -2.30      2.30 o 
  10   8   6        2.48        0.41      2.77 o 
  11   8   6        3.51        2.00      3.16 o 
  12   8   6        1.36       -1.52      3.02 o 
 -12   9   6        3.06        0.56      3.33 o 
 -11   9   6        6.15        8.27      3.25 o 
 -10   9   6        0.05        5.18      4.71 o 
  -9   9   6        7.20       10.10      3.01 o 
  -8   9   6       10.61       10.47      3.46 o 
  -7   9   6       38.70       44.42      4.88 o 
  -6   9   6       44.50       50.97      5.10 o 
  -5   9   6       37.80       30.52      6.46 o 
  -4   9   6        1.29        1.78      3.01 o 
  -3   9   6      149.84      151.91      7.81 o 
  -2   9   6      269.61      245.30     14.41 o 
  -1   9   6      413.31      417.85      7.76 o 
   0   9   6      382.54      378.87      8.15 o 
   1   9   6       31.42       22.12      2.65 o 
   2   9   6       32.49       35.65      3.65 o 
   3   9   6      152.15      142.03      5.96 o 
   4   9   6       39.56       41.02      4.00 o 
   5   9   6        0.21       -2.42      2.42 o 
   6   9   6       11.95       13.26      2.80 o 
   7   9   6       14.35       14.82      2.99 o 
   8   9   6        3.70        1.91      2.75 o 
   9   9   6        4.68        4.10      2.88 o 
  10   9   6        2.42        1.23      2.92 o 
  11   9   6        2.80        2.78      3.13 o 
 -10  10   6       17.18       16.59      5.71 o 
  -9  10   6        0.32        7.57      3.74 o 
  -8  10   6        2.67        0.44      3.09 o 
  -7  10   6        0.05        5.79      3.60 o 
  -6  10   6        0.14        4.03      3.45 o 
  -5  10   6        0.38        4.43      3.45 o 
  -4  10   6        6.64       12.13      4.00 o 
  -3  10   6       30.38       27.06      4.62 o 
  -2  10   6        6.29        2.16      3.14 o 
  -1  10   6       22.65       27.41      3.71 o 
   0  10   6        0.32        3.98      6.83 o 
   1  10   6       98.54       86.75      7.18 o 
   2  10   6        0.46        0.34      3.57 o 
   3  10   6       13.24       10.95      3.10 o 
   4  10   6       51.47       54.82      4.68 o 
   5  10   6       16.87       18.48      3.60 o 
   6  10   6       16.86       24.84      3.85 o 
   7  10   6        0.53        6.57      3.29 o 
   8  10   6        0.42       -1.11      2.69 o 
   9  10   6        1.47        2.35      3.13 o 
  10  10   6        0.32       -0.19      3.11 o 
  -9  11   6        1.62        4.31      3.84 o 
  -8  11   6        1.15        4.40      6.39 o 
  -7  11   6        1.37        6.13      4.24 o 
  -6  11   6        1.14        6.71      3.99 o 
  -5  11   6        0.30        1.45      3.52 o 
  -4  11   6       13.64       16.31      4.36 o 
  -3  11   6        0.01        6.77      4.52 o 
  -2  11   6        8.56        8.72      3.23 o 
  -1  11   6        1.86        4.46      3.00 o 
   0  11   6        5.91        1.91      2.88 o 
   1  11   6       61.01       63.78      6.83 o 
   2  11   6        5.38        4.70      3.84 o 
   3  11   6        8.15        5.62      4.05 o 
   4  11   6       27.16       25.35      5.37 o 
   5  11   6        3.32       -2.90      4.45 o 
   6  11   6        1.02        5.24      3.36 o 
   7  11   6        0.90       -2.63      3.12 o 
   8  11   6        0.87        3.19      4.76 o 
  -7  12   6        7.66       23.31      5.45 o 
  -6  12   6        0.47       10.37      4.39 o 
  -5  12   6        1.23        1.52      3.79 o 
  -4  12   6        5.38       12.24      4.25 o 
  -3  12   6        5.19       16.06      4.30 o 
  -2  12   6        1.44        5.35      3.44 o 
  -1  12   6        0.01        2.87      5.18 o 
   0  12   6        0.01       -0.24      3.61 o 
   1  12   6        0.53        3.18      5.27 o 
   2  12   6        0.19       -3.54      4.98 o 
   3  12   6       15.05       10.33      4.82 o 
   4  12   6       29.78       14.23      9.59 o 
   5  12   6       16.38       20.18      5.69 o 
   6  12   6        1.70        1.49      3.51 o 
   7  12   6        0.05       -4.05      4.05 o 
  -4  13   6        1.29        6.49      4.15 o 
  -3  13   6        2.78       11.63      4.35 o 
  -2  13   6        0.99        3.11      5.80 o 
  -1  13   6        2.93        8.49      4.64 o 
   0  13   6        6.69       14.57      4.91 o 
   1  13   6       23.56       21.41      5.53 o 
   2  13   6        7.02        6.95      6.12 o 
   3  13   6        1.11       -0.62      6.00 o 
   4  13   6        1.16       -3.31      5.37 o 
 -15   1   7       10.32        9.35      2.99 o 
 -14   1   7        0.01       -2.31      2.31 o 
 -13   1   7       43.12       43.77      2.76 o 
 -12   1   7        3.19        5.50      1.76 o 
 -11   1   7      120.36      116.22      3.17 o 
 -10   1   7       21.57       24.24      2.04 o 
  -9   1   7       54.84       63.64      2.18 o 
  -8   1   7      353.57      335.07      6.07 o 
  -7   1   7      214.71      229.54      3.12 o 
  -6   1   7        2.16        1.62      0.72 o 
  -5   1   7     6579.43     6866.16     43.09 o 
  -4   1   7     4046.11     4108.14     30.74 o 
  -3   1   7        2.40        8.80      0.88 o 
  -2   1   7      870.03      777.31      9.00 o 
  -1   1   7      642.41      648.02      8.48 o 
   0   1   7      567.68      555.73      5.01 o 
   1   1   7     4294.81     4314.87     40.91 o 
   2   1   7      191.79      219.67      4.51 o 
   3   1   7       45.74       56.54      2.25 o 
   4   1   7      811.08      816.98      7.35 o 
   5   1   7     2548.85     2584.39     17.56 o 
   6   1   7      154.89      170.29      3.05 o 
   7   1   7      261.93      269.20      3.99 o 
   8   1   7       52.78       59.04      2.39 o 
   9   1   7        7.85        8.55      1.59 o 
  10   1   7        3.21        2.94      1.74 o 
  11   1   7       91.78       89.87      5.12 o 
  12   1   7       65.26       57.22      4.26 o 
  13   1   7        3.45        3.44      2.86 o 
  14   1   7        1.93        6.57      4.49 o 
  15   1   7       18.91       21.05      7.34 o 
 -15   2   7        0.01        0.47      2.77 o 
 -14   2   7        0.68       -0.29      2.14 o 
 -13   2   7        0.70       -1.86      1.86 o 
 -12   2   7        2.10        5.71      1.87 o 
 -11   2   7       14.22       16.58      2.02 o 
 -10   2   7        3.91        0.52      1.52 o 
  -9   2   7      385.34      393.02      5.64 o 
  -8   2   7      110.50      122.87      4.20 o 
  -7   2   7        2.47       -0.26      1.10 o 
  -6   2   7      190.98      202.10      3.82 o 
  -5   2   7      190.17      149.27      2.76 o 
  -4   2   7       12.28       14.82      1.46 o 
  -3   2   7      208.27      224.71      3.94 o 
  -2   2   7      601.02      598.15      7.41 o 
  -1   2   7      419.74      389.83      4.65 o 
   0   2   7     1481.79     1480.23     19.69 o 
   1   2   7     1533.73     1530.44     16.23 o 
   2   2   7        3.01        0.99      0.85 o 
   3   2   7      733.84      692.67      7.10 o 
   4   2   7     3037.22     2947.91     23.53 o 
   5   2   7      184.40      169.90      3.60 o 
   6   2   7      297.10      304.41      4.07 o 
   7   2   7      579.28      607.20      7.05 o 
   8   2   7       42.01       44.36      2.17 o 
   9   2   7      375.27      365.71      5.68 o 
  10   2   7        1.91        1.15      1.75 o 
  11   2   7       28.83       30.54      2.53 o 
  12   2   7        4.76        7.92      2.60 o 
  13   2   7       16.77       26.12      3.69 o 
  14   2   7        0.09        2.31      3.20 o 
  15   2   7        0.00       -6.83      9.82 o 
 -15   3   7       11.30       10.95      5.76 o 
 -14   3   7        6.51        4.25      2.86 o 
 -13   3   7        4.91        3.66      1.99 o 
 -12   3   7        2.78        5.82      1.82 o 
 -11   3   7        2.10        4.70      1.98 o 
 -10   3   7       38.55       37.62      2.42 o 
  -9   3   7        5.64       10.98      2.60 o 
  -8   3   7      461.60      477.70      6.16 o 
  -7   3   7       14.43       23.59      1.52 o 
  -6   3   7      354.09      329.79      4.09 o 
  -5   3   7      788.03      843.52      7.21 o 
  -4   3   7       62.22       61.67      1.97 o 
  -3   3   7       65.72       61.21      2.59 o 
  -2   3   7      364.91      349.68      6.00 o 
  -1   3   7      210.64      262.46      4.33 o 
   0   3   7      459.93      425.18      7.18 o 
   1   3   7     5579.73     5534.35     53.70 o 
   2   3   7       34.48       23.89      1.49 o 
   3   3   7      423.73      418.79      6.92 o 
   4   3   7      656.91      694.81      8.90 o 
   5   3   7     1053.03     1063.32     12.44 o 
   6   3   7      267.40      258.03      7.04 o 
   7   3   7        0.54        3.72      2.05 o 
   8   3   7       96.21      108.00      3.89 o 
   9   3   7        0.41        0.70      1.83 o 
  10   3   7       19.83       30.43      2.48 o 
  11   3   7        6.33        7.94      2.09 o 
  12   3   7       27.85       31.19      2.77 o 
  13   3   7        0.02       -2.29      2.29 o 
  14   3   7        4.74        2.03      3.25 o 
 -15   4   7        1.56       -0.50      4.60 o 
 -14   4   7        2.12        1.67      2.59 o 
 -13   4   7        0.01       -0.69      2.20 o 
 -12   4   7       47.66       53.95      3.60 o 
 -11   4   7        0.00       -1.48      1.48 o 
 -10   4   7        9.99        7.48      1.65 o 
  -9   4   7        0.00       -0.74      1.37 o 
  -8   4   7        1.14        3.54      1.43 o 
  -7   4   7       27.57       26.49      1.85 o 
  -6   4   7       37.85       38.16      1.82 o 
  -5   4   7       26.85       26.86      1.64 o 
  -4   4   7      112.16      115.33      2.78 o 
  -3   4   7      536.13      593.50      6.69 o 
  -2   4   7     2439.17     2615.12     19.49 o 
  -1   4   7      520.91      652.47      9.99 o 
   0   4   7       48.74       52.27      2.22 o 
   1   4   7      445.64      477.02      5.76 o 
   2   4   7       63.32       66.43      2.03 o 
   3   4   7       76.71       83.58      2.66 o 
   4   4   7       14.16       15.81      1.82 o 
   5   4   7      162.94      177.09      5.81 o 
   6   4   7       95.52      102.87      4.93 o 
   7   4   7       90.84       94.30      3.57 o 
   8   4   7       10.93       14.97      2.11 o 
   9   4   7       47.34       39.28      2.90 o 
  10   4   7        9.72        6.92      2.42 o 
  11   4   7       18.71       22.48      2.79 o 
  12   4   7        9.52       14.78      2.71 o 
  13   4   7        1.59       -2.23      2.23 o 
  14   4   7        1.47       -0.82      2.51 o 
 -14   5   7        2.29        7.53      2.71 o 
 -13   5   7       10.28       13.65      2.71 o 
 -12   5   7       26.17       28.08      3.09 o 
 -11   5   7        0.89        0.68      2.04 o 
 -10   5   7       25.12       27.95      2.72 o 
  -9   5   7       65.27       71.00      3.58 o 
  -8   5   7        4.37        7.80      1.57 o 
  -7   5   7      626.39      644.28      7.97 o 
  -6   5   7        2.92        6.57      1.61 o 
  -5   5   7       33.15       43.06      2.06 o 
  -4   5   7       43.61       45.02      2.34 o 
  -3   5   7      606.72      624.29      6.47 o 
  -2   5   7       19.67       22.97      1.90 o 
  -1   5   7      256.80      324.26      4.58 o 
   0   5   7      534.87      455.99      6.18 o 
   1   5   7      267.60      263.72      4.27 o 
   2   5   7      939.76      938.05      9.54 o 
   3   5   7      744.18      792.14      7.98 o 
   4   5   7       78.05       87.93      2.82 o 
   5   5   7        5.71        1.94      1.62 o 
   6   5   7       51.75       54.31      2.88 o 
   7   5   7       87.73       77.37      6.06 o 
   8   5   7        5.90        5.11      1.94 o 
   9   5   7        6.22        6.13      2.02 o 
  10   5   7       86.64       96.75      4.17 o 
  11   5   7        0.03        1.31      2.26 o 
  12   5   7       27.33       35.08      3.35 o 
  13   5   7        0.67        1.40      2.57 o 
  14   5   7        1.57       -0.12      2.72 o 
 -14   6   7        2.30        3.29      2.72 o 
 -13   6   7        3.08        0.47      4.58 o 
 -12   6   7       48.12       52.62      3.80 o 
 -11   6   7       22.25       21.95      3.40 o 
 -10   6   7        2.32       -0.34      2.42 o 
  -9   6   7        0.08       -1.67      3.80 o 
  -8   6   7       79.77       81.76      4.53 o 
  -7   6   7        7.04        8.37      2.62 o 
  -6   6   7       80.22       71.65      4.02 o 
  -5   6   7     1100.27     1105.03     19.91 o 
  -4   6   7        0.01        0.19      1.39 o 
  -3   6   7      126.91      114.41      3.41 o 
  -2   6   7      152.68      163.89      4.26 o 
  -1   6   7      971.99      962.60     18.20 o 
   0   6   7       23.01       34.53      2.21 o 
   1   6   7        3.36       -1.04      1.04 o 
   2   6   7      232.53      231.80      4.09 o 
   3   6   7       15.94       13.54      1.53 o 
   4   6   7       20.53       23.06      1.79 o 
   5   6   7      374.94      376.54      6.06 o 
   6   6   7      440.68      466.48      6.06 o 
   7   6   7        0.53        0.73      1.40 o 
   8   6   7       25.25       30.58      2.59 o 
   9   6   7        1.23       -1.83      1.83 o 
  10   6   7       60.24       57.32      3.44 o 
  11   6   7        4.17        6.91      2.39 o 
  12   6   7        2.63       -0.35      3.04 o 
  13   6   7        0.41       -3.01      3.01 o 
 -13   7   7       16.57       12.86      2.97 o 
 -12   7   7       15.19       13.54      3.38 o 
 -11   7   7        1.02        2.20      2.62 o 
 -10   7   7        2.73        4.63      2.70 o 
  -9   7   7        0.22        0.39      2.81 o 
  -8   7   7       10.48       16.18      3.09 o 
  -7   7   7       39.52       40.85      3.55 o 
  -6   7   7       32.45       33.37      3.17 o 
  -5   7   7        4.42        1.90      2.07 o 
  -4   7   7       97.60      100.86      4.37 o 
  -3   7   7       13.59       22.78      2.47 o 
  -2   7   7       34.30       32.57      2.52 o 
  -1   7   7        0.18        0.01      1.62 o 
   0   7   7        1.26       -1.52      1.81 o 
   1   7   7      292.01      285.56      6.02 o 
   2   7   7      540.61      513.62      8.26 o 
   3   7   7        0.18       -1.33      3.42 o 
   4   7   7      143.42      155.86      5.15 o 
   5   7   7        0.03        1.31      2.09 o 
   6   7   7       23.94       22.58      2.84 o 
   7   7   7        0.19       -0.96      2.18 o 
   8   7   7       54.37       49.13      3.97 o 
   9   7   7        0.36       -1.54      2.37 o 
  10   7   7        1.21        2.94      2.68 o 
  11   7   7        3.88        4.91      3.02 o 
  12   7   7        3.78        3.62      3.32 o 
 -12   8   7        0.20       -0.50      2.97 o 
 -11   8   7        5.28        7.42      3.25 o 
 -10   8   7        1.56        2.29      2.82 o 
  -9   8   7        8.35        7.51      2.82 o 
  -8   8   7       50.08       52.05      4.16 o 
  -7   8   7       25.97       18.29      2.92 o 
  -6   8   7       51.35       43.00      3.95 o 
  -5   8   7       15.63       20.64      2.82 o 
  -4   8   7       36.46       32.21      3.50 o 
  -3   8   7       42.51       42.02      3.64 o 
  -2   8   7       17.76       28.40      3.82 o 
  -1   8   7        2.17        0.74      1.72 o 
   0   8   7        0.51        0.24      2.17 o 
   1   8   7       72.40       88.61      4.07 o 
   2   8   7       10.54        8.70      2.45 o 
   3   8   7       21.77       27.25      3.32 o 
   4   8   7        0.01        2.15      2.42 o 
   5   8   7      259.89      239.10      7.51 o 
   6   8   7       86.78       94.85      6.02 o 
   7   8   7        1.40        1.13      2.40 o 
   8   8   7        0.98       -0.04      2.44 o 
   9   8   7        2.05        1.65      2.75 o 
  10   8   7        8.12        2.86      2.86 o 
  11   8   7        0.00        0.37      3.09 o 
  12   8   7        0.86       -3.09      3.09 o 
 -11   9   7        0.31        4.30      3.01 o 
 -10   9   7        1.47        3.44      4.34 o 
  -9   9   7        0.10        0.68      2.65 o 
  -8   9   7       20.39       17.67      3.19 o 
  -7   9   7       32.56       33.66      3.70 o 
  -6   9   7        4.44        2.92      2.53 o 
  -5   9   7       16.62       18.44      3.28 o 
  -4   9   7        0.62       -0.23      2.33 o 
  -3   9   7       26.34       32.38      3.53 o 
  -2   9   7       31.23       42.17      3.27 o 
  -1   9   7       20.26        9.82      2.37 o 
   0   9   7        0.56        2.46      2.32 o 
   1   9   7       92.95       98.37      4.40 o 
   2   9   7        0.31        5.78      2.68 o 
   3   9   7        2.52        2.45      2.72 o 
   4   9   7       14.75       11.57      3.12 o 
   5   9   7       20.54       20.27      4.76 o 
   6   9   7        3.70        4.27      2.55 o 
   7   9   7        0.68        3.36      2.63 o 
   8   9   7        9.39       15.64      3.23 o 
   9   9   7        6.27       10.01      3.23 o 
  10   9   7        1.01        2.16      5.21 o 
  11   9   7        0.32        0.24      3.15 o 
 -10  10   7       29.13       31.89      4.27 o 
  -9  10   7        1.96        2.02      2.92 o 
  -8  10   7        2.91        5.75      3.51 o 
  -7  10   7        7.04       13.89      4.61 o 
  -6  10   7        0.09        1.24      4.96 o 
  -5  10   7        5.52        9.43      3.62 o 
  -4  10   7        0.04        1.22      5.17 o 
  -3  10   7        0.00        1.65      3.16 o 
  -2  10   7       11.66       12.17      3.70 o 
  -1  10   7        1.33       -1.93      2.37 o 
   0  10   7       14.12       10.07      4.12 o 
   1  10   7        7.51        3.47      2.82 o 
   2  10   7        1.97        3.98      2.70 o 
   3  10   7      111.83      112.74      6.18 o 
   4  10   7       31.30       36.87      4.20 o 
   5  10   7        0.52        2.04      3.56 o 
   6  10   7        0.66       -0.78      3.07 o 
   7  10   7        1.28       -1.36      3.50 o 
   8  10   7       14.53       15.96      3.57 o 
   9  10   7        1.95        2.01      3.22 o 
  10  10   7        3.04       -0.14      3.12 o 
  -9  11   7        2.34        7.93      4.57 o 
  -8  11   7        0.00       11.85      4.68 o 
  -7  11   7        9.66        8.33      4.33 o 
  -6  11   7        1.86        5.80      3.70 o 
  -5  11   7        0.63        8.26      3.81 o 
  -4  11   7        0.01        3.39      3.41 o 
  -3  11   7        0.37        2.12      3.22 o 
  -2  11   7        1.28        3.59      3.25 o 
  -1  11   7        8.32        6.22      5.50 o 
   0  11   7       17.36       15.19      4.82 o 
   1  11   7        4.85        1.84     11.17 o 
   2  11   7        0.07        2.15      3.70 o 
   3  11   7        1.57        7.49      3.15 o 
   4  11   7        5.34        4.16      3.13 o 
   5  11   7        2.02        3.17      5.37 o 
   6  11   7        4.73        7.45      3.55 o 
   7  11   7        3.01        3.58      6.68 o 
   8  11   7        5.55        8.64      3.88 o 
  -7  12   7       19.92       37.19      6.27 o 
  -6  12   7       12.08       24.04      5.70 o 
  -5  12   7       16.33       31.99      5.71 o 
  -4  12   7       16.01       22.31      4.90 o 
  -3  12   7        2.82       10.56      5.64 o 
  -2  12   7       16.26       25.19      8.21 o 
  -1  12   7        0.02        4.62      5.84 o 
   0  12   7        3.12        3.24      3.95 o 
   1  12   7       26.54       24.94      8.09 o 
   2  12   7       13.76        8.96      5.06 o 
   3  12   7       21.78       23.56      5.65 o 
   4  12   7        6.62        6.78      6.26 o 
   5  12   7        2.19        3.42      3.82 o 
   6  12   7        1.65        6.77      3.73 o 
  -4  13   7        1.90        5.59      4.34 o 
  -3  13   7        3.30        8.91      4.08 o 
  -2  13   7        1.28       11.68      7.05 o 
  -1  13   7        7.08       14.57      5.01 o 
   0  13   7        5.28        8.97      4.48 o 
   1  13   7        0.90        5.88      4.19 o 
   2  13   7        2.68       11.18      6.03 o 
   3  13   7        2.07        9.42      4.97 o 
 -15   0   8       29.77       41.34      5.32 o 
 -14   0   8       62.19       66.99      4.64 o 
 -13   0   8        3.72        4.61      2.65 o 
 -12   0   8       21.19       20.59      3.05 o 
 -11   0   8      307.40      339.96      7.64 o 
 -10   0   8       60.26       63.31      3.25 o 
  -9   0   8       52.53       38.78      2.78 o 
  -8   0   8      631.91      632.48      8.41 o 
  -7   0   8     1010.59      882.10     10.20 o 
  -6   0   8      834.44      694.80      8.28 o 
  -5   0   8      198.93      150.70      3.19 o 
  -4   0   8     2406.74     2709.21     34.01 o 
  -3   0   8     7874.64     8327.81     78.87 o 
  -2   0   8      386.61      415.29      5.76 o 
  -1   0   8     1763.49     1714.55     34.22 o 
   1   0   8       68.34       58.25      2.18 o 
   2   0   8    11969.94    11816.23    110.09 o 
   3   0   8     4407.72     4360.49     42.63 o 
   4   0   8      701.15      793.84     11.24 o 
   5   0   8      141.96      166.53      5.88 o 
   6   0   8      522.54      570.71      9.31 o 
   7   0   8       81.50       72.36      4.44 o 
   8   0   8        2.17        1.08      2.36 o 
   9   0   8      164.87      157.01      5.72 o 
  10   0   8       18.62       17.94      3.31 o 
  11   0   8       12.09        3.48      6.71 o 
  12   0   8        1.09        2.72      8.74 o 
  13   0   8        1.68       -2.00      3.98 o 
  14   0   8        8.72       17.52      5.39 o 
  15   0   8        0.67       -5.43      5.43 o 
 -15   1   8        0.02        0.66      2.30 o 
 -14   1   8        5.44        3.44      2.25 o 
 -13   1   8       10.07        5.44      2.16 o 
 -12   1   8       10.04       19.88      2.03 o 
 -11   1   8        1.04        3.76      1.42 o 
 -10   1   8       27.86       31.64      1.89 o 
  -9   1   8       43.64       42.10      1.88 o 
  -8   1   8       83.57       93.97      2.37 o 
  -7   1   8       52.14       42.69      1.62 o 
  -6   1   8        3.11        4.96      1.09 o 
  -5   1   8      249.10      216.87      4.71 o 
  -4   1   8       17.47       16.61      1.23 o 
  -3   1   8     3054.56     3128.55     22.26 o 
  -2   1   8      311.50      331.19      4.16 o 
  -1   1   8       82.76       58.01      1.86 o 
   0   1   8      490.51      519.87      6.62 o 
   1   1   8      183.88      199.12      4.24 o 
   2   1   8      514.51      522.86      5.64 o 
   3   1   8     2849.12     2894.36     24.04 o 
   4   1   8      786.79      776.15      7.13 o 
   5   1   8      354.72      382.05      4.24 o 
   6   1   8      122.41      118.23      2.70 o 
   7   1   8      357.38      363.48      4.61 o 
   8   1   8       19.89       20.02      1.69 o 
   9   1   8        5.03        3.11      1.81 o 
  10   1   8       30.63       23.97      2.70 o 
  11   1   8       11.62       10.68      2.53 o 
  12   1   8        1.49        4.31      2.80 o 
  13   1   8        7.38        3.03      2.94 o 
  14   1   8        2.72        2.15      3.09 o 
 -15   2   8        7.59        9.33      3.69 o 
 -14   2   8       51.63       55.36      4.15 o 
 -13   2   8        0.03        1.37      2.07 o 
 -12   2   8       68.94       81.27      3.40 o 
 -11   2   8       68.62       73.78      3.17 o 
 -10   2   8      471.61      446.64      6.33 o 
  -9   2   8       90.74       95.09      3.20 o 
  -8   2   8        0.11        1.09      1.51 o 
  -7   2   8      504.06      441.69      6.30 o 
  -6   2   8      603.98      560.39      8.02 o 
  -5   2   8      167.70      140.55      2.86 o 
  -4   2   8      324.97      303.46      6.47 o 
  -3   2   8     1712.77     1838.85     17.62 o 
  -2   2   8        8.23        8.56      0.97 o 
  -1   2   8        2.27        7.03      0.83 o 
   0   2   8      863.39      832.25      8.94 o 
   1   2   8      419.73      387.61      4.68 o 
   2   2   8     1264.53     1341.65     11.58 o 
   3   2   8      726.79      731.84      6.92 o 
   4   2   8      708.69      726.81      9.22 o 
   5   2   8      681.77      692.51      7.11 o 
   6   2   8        0.22        0.33      1.14 o 
   7   2   8        7.94        6.11      1.44 o 
   8   2   8       18.33       23.62      2.28 o 
   9   2   8       12.86       13.27      1.92 o 
  10   2   8       17.13        9.44      2.04 o 
  11   2   8       17.48       21.90      2.85 o 
  12   2   8        6.96        5.90      2.53 o 
  13   2   8        8.22        1.80      2.82 o 
  14   2   8       13.76       14.62      3.62 o 
 -15   3   8        3.62       -3.54      3.54 o 
 -14   3   8        2.82        2.33      2.94 o 
 -13   3   8        3.97        4.01      1.89 o 
 -12   3   8        3.31       -0.40      1.68 o 
 -11   3   8       27.91       34.52      2.48 o 
 -10   3   8      120.19      102.72      4.41 o 
  -9   3   8       11.27       10.27      1.74 o 
  -8   3   8      101.22      100.19      3.20 o 
  -7   3   8       49.58       44.27      2.12 o 
  -6   3   8      267.51      249.60      4.05 o 
  -5   3   8      395.25      353.43      5.41 o 
  -4   3   8       32.52       32.48      1.94 o 
  -3   3   8     1728.51     1921.21     23.85 o 
  -2   3   8      133.97      186.18      6.20 o 
  -1   3   8      460.05      453.05      5.38 o 
   0   3   8      151.02      134.96      3.33 o 
   1   3   8      549.91      586.47      7.68 o 
   2   3   8      102.04       88.34      2.52 o 
   3   3   8      862.57      910.79     10.38 o 
   4   3   8      204.48      231.37      7.09 o 
   5   3   8      440.06      430.44      5.48 o 
   6   3   8       88.82       82.63      2.83 o 
   7   3   8      855.54      826.35      8.81 o 
   8   3   8       13.57       13.57      2.58 o 
   9   3   8        5.23        0.96      1.86 o 
  10   3   8       58.09       52.32      3.27 o 
  11   3   8       25.00       22.83      2.77 o 
  12   3   8        1.10        0.39      2.26 o 
  13   3   8        0.67        0.85      2.88 o 
  14   3   8        0.90        1.42      3.13 o 
 -15   4   8        8.75        3.32      4.27 o 
 -14   4   8        1.46        3.60      2.54 o 
 -13   4   8       51.96       58.03      4.90 o 
 -12   4   8       16.83       16.23      2.95 o 
 -11   4   8        1.98        0.65      1.58 o 
 -10   4   8      239.09      215.32      4.43 o 
  -9   4   8      206.30      209.25      4.27 o 
  -8   4   8        3.04        4.03      1.47 o 
  -7   4   8      336.80      295.40      5.52 o 
  -6   4   8        8.87        6.98      1.32 o 
  -5   4   8        9.24       11.10      1.44 o 
  -4   4   8     1264.69     1226.11     11.60 o 
  -3   4   8     1102.09     1195.08     10.44 o 
  -2   4   8      594.19      665.80      7.08 o 
  -1   4   8       85.57      104.07      2.96 o 
   0   4   8      655.87      616.68      7.67 o 
   1   4   8       75.96       63.63      2.32 o 
   2   4   8       57.07       35.02      2.01 o 
   3   4   8       47.27       60.31      2.86 o 
   4   4   8        0.61        0.30      1.65 o 
   5   4   8      568.95      582.74      8.84 o 
   6   4   8      250.06      236.83      5.62 o 
   7   4   8      129.09      111.03      4.01 o 
   8   4   8        4.93        3.80      2.02 o 
   9   4   8       30.22       23.80      2.69 o 
  10   4   8        0.34        1.42      2.08 o 
  11   4   8      130.76      139.43      4.85 o 
  12   4   8        5.57        3.19      2.42 o 
  13   4   8       12.04        3.16      2.59 o 
  14   4   8        0.85       -2.55      2.96 o 
 -14   5   8        2.46        5.54      2.67 o 
 -13   5   8        5.01        3.08      4.88 o 
 -12   5   8       29.23       26.18      3.09 o 
 -11   5   8       25.41       20.24      2.65 o 
 -10   5   8       47.24       56.65      5.25 o 
  -9   5   8       88.27       96.30      3.17 o 
  -8   5   8       41.15       41.64      2.56 o 
  -7   5   8      370.82      358.83      5.82 o 
  -6   5   8      365.98      330.05      5.40 o 
  -5   5   8       79.17       79.72      2.70 o 
  -4   5   8       20.96       26.59      1.79 o 
  -3   5   8        0.65        1.27      1.04 o 
  -2   5   8       46.82       51.08      2.21 o 
  -1   5   8        6.16        8.03      1.28 o 
   0   5   8       24.81       22.12      1.82 o 
   1   5   8      184.64      161.72      4.60 o 
   2   5   8        8.18       10.38      1.50 o 
   3   5   8      475.23      483.95      5.37 o 
   4   5   8       60.91       78.94      3.28 o 
   5   5   8       91.43       95.45      4.73 o 
   6   5   8       45.96       50.64      2.92 o 
   7   5   8       26.47       25.61      2.40 o 
   8   5   8       38.06       44.33      3.02 o 
   9   5   8       15.98       16.94      3.80 o 
  10   5   8       37.58       34.24      3.03 o 
  11   5   8       17.85       14.87      2.68 o 
  12   5   8        3.68        0.85      2.47 o 
  13   5   8        3.95       -0.98      2.55 o 
 -14   6   8        0.54       -0.79      2.61 o 
 -13   6   8       18.55       22.07      3.15 o 
 -12   6   8        0.05       -2.17      2.17 o 
 -11   6   8        2.56        3.44      2.43 o 
 -10   6   8        2.39        2.68      2.43 o 
  -9   6   8       18.00       20.87      3.14 o 
  -8   6   8       10.85       12.93      4.98 o 
  -7   6   8       75.84       66.90      4.11 o 
  -6   6   8       80.64       77.98      4.15 o 
  -5   6   8      303.83      287.13      6.51 o 
  -4   6   8      275.45      279.77      4.07 o 
  -3   6   8       14.99       17.57      1.72 o 
  -2   6   8        3.36        1.23      1.08 o 
  -1   6   8        0.27        1.31      1.12 o 
   0   6   8       49.58       59.44      2.58 o 
   1   6   8      150.71      148.48      3.43 o 
   2   6   8       48.03       51.18      2.68 o 
   3   6   8       79.87       77.38      2.91 o 
   4   6   8      165.89      162.85      3.98 o 
   5   6   8      247.07      269.38      7.03 o 
   6   6   8       38.62       41.16      2.34 o 
   7   6   8       49.40       43.95      2.87 o 
   8   6   8        2.46        1.28      2.28 o 
   9   6   8        0.44        3.36      2.06 o 
  10   6   8        7.70        4.56      2.28 o 
  11   6   8       44.09       42.40      3.40 o 
  12   6   8        3.35        6.04      3.23 o 
  13   6   8        1.36       -1.93      4.87 o 
 -13   7   8        2.55        5.61      2.68 o 
 -12   7   8        2.39        4.44      3.07 o 
 -11   7   8        0.23        4.87      2.93 o 
 -10   7   8       12.75       13.73      4.70 o 
  -9   7   8      111.64      116.31      5.58 o 
  -8   7   8        5.10        7.88      2.61 o 
  -7   7   8       73.98       53.34      3.85 o 
  -6   7   8       24.45       23.00      4.15 o 
  -5   7   8        3.48        5.29      2.16 o 
  -4   7   8       72.44       74.84      6.07 o 
  -3   7   8      235.58      258.74      5.84 o 
  -2   7   8      438.52      397.80      7.16 o 
  -1   7   8      254.62      263.78      6.36 o 
   0   7   8       18.33        7.75      3.12 o 
   1   7   8        0.00       -1.27      1.70 o 
   2   7   8        0.25       -0.74      1.69 o 
   3   7   8       95.67       98.64      4.22 o 
   4   7   8      408.20      433.82      6.28 o 
   5   7   8      217.64      216.45      4.51 o 
   6   7   8       11.11        7.84      2.02 o 
   7   7   8        5.83        5.13      2.52 o 
   8   7   8        2.75       -0.93      2.33 o 
   9   7   8       34.29       39.30      5.38 o 
  10   7   8        5.14        1.58      2.89 o 
  11   7   8        0.68        0.72      2.96 o 
  12   7   8        5.51        5.65      3.38 o 
 -12   8   8        1.81        3.07      3.14 o 
 -11   8   8        0.94        2.99      2.98 o 
 -10   8   8       13.34       12.27      3.25 o 
  -9   8   8        0.02        1.43      2.49 o 
  -8   8   8       50.85       50.88      4.14 o 
  -7   8   8        1.13       -0.04      2.26 o 
  -6   8   8       43.07       48.92      3.80 o 
  -5   8   8        2.96        9.30      2.48 o 
  -4   8   8        0.00       -1.38      2.39 o 
  -3   8   8      109.46      125.93      5.39 o 
  -2   8   8       25.24       16.34      2.47 o 
  -1   8   8       11.24       10.68      1.95 o 
   0   8   8       98.50       82.43      4.50 o 
   1   8   8        1.03        1.61      1.88 o 
   2   8   8       68.77       81.71      4.04 o 
   3   8   8       57.33       43.22      3.90 o 
   4   8   8       56.18       59.60      4.44 o 
   5   8   8        2.56        1.58      2.49 o 
   6   8   8        0.14        1.04      2.90 o 
   7   8   8        2.09       -0.11      2.34 o 
   8   8   8       28.04       28.20      3.61 o 
   9   8   8        0.16        3.08      2.73 o 
  10   8   8        0.70       -2.86      2.86 o 
  11   8   8        1.94       -0.64      3.72 o 
 -11   9   8        0.00        2.41      3.15 o 
 -10   9   8        1.89        2.05      2.95 o 
  -9   9   8        4.90        4.82      3.36 o 
  -8   9   8        8.67       15.44      3.20 o 
  -7   9   8        9.12       10.23      2.88 o 
  -6   9   8       23.75       27.82      3.44 o 
  -5   9   8       48.83       44.83      4.19 o 
  -4   9   8        3.33       -0.94      2.26 o 
  -3   9   8      115.64      106.67      5.42 o 
  -2   9   8      240.72      244.82      6.36 o 
  -1   9   8       49.92       49.19      5.07 o 
   0   9   8        1.32       -0.27      2.15 o 
   1   9   8        2.17       -0.47      1.92 o 
   2   9   8      114.04      110.13      5.79 o 
   3   9   8        3.53        2.07      3.84 o 
   4   9   8       87.43       76.21      5.10 o 
   5   9   8        0.78       -2.78      2.78 o 
   6   9   8        3.09        3.40      2.98 o 
   7   9   8        3.76        3.24      2.68 o 
   8   9   8        4.95        9.98      3.16 o 
   9   9   8       13.57       16.37      3.49 o 
  10   9   8        0.51       -1.09      3.04 o 
 -10  10   8        1.52        2.24      3.15 o 
  -9  10   8        3.39        1.46      3.01 o 
  -8  10   8        7.73        3.58      2.85 o 
  -7  10   8        4.35        2.37      2.99 o 
  -6  10   8        4.78       13.00      3.34 o 
  -5  10   8        3.17        3.51      2.84 o 
  -4  10   8        0.95        1.23      3.83 o 
  -3  10   8        1.50        2.59      2.53 o 
  -2  10   8        3.59       10.82      3.42 o 
  -1  10   8        7.02        1.01      2.14 o 
   0  10   8        0.39        2.92      2.01 o 
   1  10   8        3.94        2.56      2.80 o 
   2  10   8        0.40       -2.50      2.65 o 
   3  10   8        4.37        1.95      2.82 o 
   4  10   8       24.70       21.53      3.95 o 
   5  10   8       40.59       52.37      6.81 o 
   6  10   8       27.33       28.55      5.36 o 
   7  10   8       13.68       11.16      4.60 o 
   8  10   8        0.03       -0.41      2.93 o 
   9  10   8        1.64        5.58      3.30 o 
  -9  11   8        2.33        5.72      3.74 o 
  -8  11   8        0.66        8.14      4.50 o 
  -7  11   8        3.85        4.72      3.97 o 
  -6  11   8        0.04        3.65      4.00 o 
  -5  11   8       28.40       39.48      5.98 o 
  -4  11   8        1.32        1.94      3.46 o 
  -3  11   8       15.27       11.81      4.08 o 
  -2  11   8       14.87       13.83      4.10 o 
  -1  11   8        7.84       11.71      3.80 o 
   0  11   8       13.86       16.75      3.04 o 
   1  11   8       24.50       18.35      5.83 o 
   2  11   8        0.06        1.12      3.05 o 
   3  11   8        3.45        5.02      3.26 o 
   4  11   8        1.67        1.83      4.44 o 
   5  11   8        1.26       -0.07      3.97 o 
   6  11   8        7.26        6.30      7.09 o 
   7  11   8       15.38       15.03      4.03 o 
   8  11   8        0.33       -2.68      4.71 o 
  -7  12   8        7.17       23.64      6.05 o 
  -6  12   8       19.31       25.11     11.21 o 
  -5  12   8       31.73       34.99      6.11 o 
  -4  12   8        1.72       10.18      6.72 o 
  -3  12   8        2.44        4.30      3.68 o 
  -2  12   8        2.45        7.71      3.71 o 
  -1  12   8        8.36        8.58      4.32 o 
   0  12   8       16.82       24.35     10.48 o 
   1  12   8       21.01       24.41      9.98 o 
   2  12   8        0.95       -0.90     11.79 o 
   3  12   8        0.00       -3.13      3.13 o 
   4  12   8        7.31        5.80      4.14 o 
   5  12   8        7.61        5.48      3.97 o 
   6  12   8        1.19        2.30      5.27 o 
  -3  13   8        1.03        9.64      4.08 o 
  -2  13   8        0.25       -0.51      5.76 o 
  -1  13   8        2.05        6.33      4.11 o 
   0  13   8        7.78       14.40      5.00 o 
   1  13   8        3.35        5.60      4.41 o 
   2  13   8        0.22       14.27      6.82 o 
 -15   1   9        0.02       -2.18      2.18 o 
 -14   1   9        2.16        2.06      2.29 o 
 -13   1   9        0.90        1.09      2.02 o 
 -12   1   9       40.12       47.82      3.11 o 
 -11   1   9        1.03       -0.08      1.53 o 
 -10   1   9        2.40        0.36      1.21 o 
  -9   1   9      357.00      353.37      4.29 o 
  -8   1   9        3.27        5.61      1.07 o 
  -7   1   9      167.54      183.18      3.29 o 
  -6   1   9      187.94      201.15      3.24 o 
  -5   1   9       93.35      107.94      2.33 o 
  -4   1   9        3.22        8.95      1.19 o 
  -3   1   9       49.84       51.79      1.86 o 
  -2   1   9      272.16      314.83      3.65 o 
  -1   1   9      295.86      249.82     11.40 o 
   0   1   9      299.57      271.81      4.27 o 
   1   1   9     2120.90     2166.77     30.79 o 
   2   1   9     1107.56     1100.56     10.21 o 
   3   1   9      192.66      206.27      3.57 o 
   4   1   9     1344.95     1328.30     11.01 o 
   5   1   9      176.31      171.31      2.80 o 
   6   1   9      664.14      646.92      6.22 o 
   7   1   9      133.02      104.21      3.90 o 
   8   1   9       68.15       84.94      3.26 o 
   9   1   9       41.94       56.12      2.93 o 
  10   1   9       13.42       19.63      2.66 o 
  11   1   9        8.17       11.11      2.53 o 
  12   1   9       36.95       43.01      4.02 o 
  13   1   9        5.99       -0.87      3.12 o 
  14   1   9        0.37        0.42      3.08 o 
 -15   2   9        0.20       -2.59      2.77 o 
 -14   2   9        0.00       -1.02      2.21 o 
 -13   2   9       13.89       11.10      2.59 o 
 -12   2   9        0.03       -1.04      1.67 o 
 -11   2   9       10.27       12.67      2.14 o 
 -10   2   9        3.06        1.80      1.53 o 
  -9   2   9        0.25       -1.34      1.40 o 
  -8   2   9       27.32       18.67      1.83 o 
  -7   2   9        5.55        9.45      1.60 o 
  -6   2   9       55.06       56.16      2.04 o 
  -5   2   9      222.92      196.04      3.07 o 
  -4   2   9        3.49        3.97      1.10 o 
  -3   2   9      206.14      241.43      3.86 o 
  -2   2   9     3152.36     3195.41     24.71 o 
  -1   2   9     1287.12     1288.35     10.23 o 
   0   2   9        0.19       -0.08      0.63 o 
   1   2   9      214.92      197.73      3.25 o 
   2   2   9       33.10       35.44      1.59 o 
   3   2   9      908.75      857.43      7.86 o 
   4   2   9     1487.76     1427.00     11.91 o 
   5   2   9        0.16        0.17      1.24 o 
   6   2   9       20.20       22.79      2.23 o 
   7   2   9      580.62      583.64      8.63 o 
   8   2   9      207.55      219.41      4.31 o 
   9   2   9       11.98       14.50      1.97 o 
  10   2   9        5.01        4.23      1.96 o 
  11   2   9        1.02       -2.21      2.63 o 
  12   2   9        8.09        3.68      2.55 o 
  13   2   9        4.36        0.88      3.99 o 
  14   2   9        0.90       -4.88      4.88 o 
 -15   3   9        0.46        0.88      2.92 o 
 -14   3   9        3.77        5.45      3.30 o 
 -13   3   9        3.88        0.94      1.96 o 
 -12   3   9        3.63        2.66      1.78 o 
 -11   3   9        5.05        5.46      1.77 o 
 -10   3   9      133.81      120.38      3.62 o 
  -9   3   9      496.79      463.26      6.39 o 
  -8   3   9      633.31      637.17      8.92 o 
  -7   3   9      291.70      284.53      4.51 o 
  -6   3   9       26.95       21.96      1.78 o 
  -5   3   9      371.66      374.73      6.56 o 
  -4   3   9     1005.49     1037.82     12.28 o 
  -3   3   9       11.45       19.32      1.99 o 
  -2   3   9      118.94      133.79      4.97 o 
  -1   3   9      766.11      810.85      9.41 o 
   0   3   9       24.25       33.63      1.98 o 
   1   3   9      641.71      705.80      8.67 o 
   2   3   9        3.28        1.10      1.52 o 
   3   3   9       33.30       28.85      1.76 o 
   4   3   9      705.15      722.89      7.45 o 
   5   3   9      255.96      239.86      4.15 o 
   6   3   9      391.88      357.06      5.27 o 
   7   3   9       90.31      107.07      3.70 o 
   8   3   9       10.91        8.91      2.02 o 
   9   3   9        5.93       -0.81      1.88 o 
  10   3   9        4.73        4.95      2.20 o 
  11   3   9        0.60        1.53      2.17 o 
  12   3   9       12.99        8.49      4.64 o 
  13   3   9        3.13       -0.66      2.95 o 
  14   3   9        7.86        9.50      5.26 o 
 -14   4   9        1.12        5.26      2.54 o 
 -13   4   9        0.87        2.30      2.36 o 
 -12   4   9        0.05       -1.65      1.65 o 
 -11   4   9       23.48       17.24      2.08 o 
 -10   4   9        0.24       -1.49      1.49 o 
  -9   4   9      236.22      236.46      4.59 o 
  -8   4   9       24.84       20.38      1.91 o 
  -7   4   9      367.54      360.57      5.97 o 
  -6   4   9       12.84       13.44      1.54 o 
  -5   4   9       96.52       99.99      3.02 o 
  -4   4   9       65.37       75.22      2.65 o 
  -3   4   9      454.74      471.42      5.63 o 
  -2   4   9      955.48      978.04     12.78 o 
  -1   4   9       39.11       31.57      2.49 o 
   0   4   9      415.50      477.22      8.10 o 
   1   4   9       19.67       20.14      1.87 o 
   2   4   9       20.07       20.16      2.35 o 
   3   4   9       26.82       23.99      2.39 o 
   4   4   9       14.43       15.44      2.24 o 
   5   4   9      379.35      365.74      6.96 o 
   6   4   9       95.66      110.46      3.33 o 
   7   4   9       19.04       25.08      2.45 o 
   8   4   9      156.79      157.11      5.17 o 
   9   4   9       31.33       30.52      2.79 o 
  10   4   9       23.35       19.31      2.65 o 
  11   4   9       14.61       18.18      2.73 o 
  12   4   9        0.36       -1.02      2.38 o 
  13   4   9        7.28        0.69      3.04 o 
  14   4   9        1.50       -0.10      4.76 o 
 -14   5   9        1.25        3.46      3.83 o 
 -13   5   9        3.12        3.82      2.91 o 
 -12   5   9        0.35       -2.13      2.13 o 
 -11   5   9        5.26        4.77      2.12 o 
 -10   5   9       57.45       55.39      3.42 o 
  -9   5   9      136.17      118.42      3.90 o 
  -8   5   9       14.72       19.04      2.14 o 
  -7   5   9        0.27       -1.42      1.42 o 
  -6   5   9      200.12      180.59      5.07 o 
  -5   5   9      347.68      374.67      5.56 o 
  -4   5   9     1098.71     1094.08     10.97 o 
  -3   5   9       17.99       21.02      1.64 o 
  -2   5   9      186.34      210.24      3.95 o 
  -1   5   9       47.26       46.69      2.25 o 
   0   5   9      358.21      371.63      5.93 o 
   1   5   9        1.01       -0.28      1.33 o 
   2   5   9       95.67      106.98      3.18 o 
   3   5   9      101.48      125.98      2.87 o 
   4   5   9      187.91      191.09      4.37 o 
   5   5   9      593.09      624.10      8.84 o 
   6   5   9      101.36      107.41      5.02 o 
   7   5   9        2.64        2.85      1.85 o 
   8   5   9        9.19       12.33      2.26 o 
   9   5   9       75.47       77.05      3.85 o 
  10   5   9       15.16       16.16      2.62 o 
  11   5   9        1.21        1.40      2.48 o 
  12   5   9        0.41       -2.93      2.93 o 
  13   5   9        1.31       -2.02      2.62 o 
 -14   6   9        0.06        2.24      4.77 o 
 -13   6   9        0.34        0.48      2.84 o 
 -12   6   9        7.42       11.10      2.68 o 
 -11   6   9        1.96        6.98      2.86 o 
 -10   6   9        4.98        3.41      2.56 o 
  -9   6   9      130.74      134.45      5.49 o 
  -8   6   9       47.76       48.83      5.80 o 
  -7   6   9       98.97      109.92      4.90 o 
  -6   6   9        4.07        8.02      1.48 o 
  -5   6   9       31.91       21.11      1.88 o 
  -4   6   9      326.36      382.25      6.59 o 
  -3   6   9      311.72      269.01      5.12 o 
  -2   6   9        1.53        2.85      1.25 o 
  -1   6   9       26.27       27.39      1.92 o 
   0   6   9      178.37      175.31      4.58 o 
   1   6   9      163.30      144.37      3.55 o 
   2   6   9        2.65        2.77      1.35 o 
   3   6   9      185.15      171.60      4.34 o 
   4   6   9      122.58      136.34      3.51 o 
   5   6   9      435.55      415.23      5.83 o 
   6   6   9       46.72       48.61      2.54 o 
   7   6   9        0.51        2.18      1.97 o 
   8   6   9       27.80       26.85      3.48 o 
   9   6   9        0.44       -1.52      2.17 o 
  10   6   9        4.28        1.30      2.45 o 
  11   6   9       32.64       38.48      3.96 o 
  12   6   9        6.08        6.62      2.88 o 
  13   6   9        0.00       -3.13      3.13 o 
 -13   7   9        2.60        3.02      2.81 o 
 -12   7   9        0.40        2.79      3.05 o 
 -11   7   9        1.38        4.95      2.96 o 
 -10   7   9        3.93        4.28      2.65 o 
  -9   7   9        1.25       -1.32      2.37 o 
  -8   7   9       36.24       41.09      3.75 o 
  -7   7   9        1.33        5.60      2.32 o 
  -6   7   9        0.14        1.43      2.13 o 
  -5   7   9       73.68       79.10      4.32 o 
  -4   7   9       46.90       38.40      4.62 o 
  -3   7   9       12.66       16.51      2.40 o 
  -2   7   9        0.91        4.58      2.01 o 
  -1   7   9        0.19        0.96      1.77 o 
   0   7   9        3.25       -1.68      2.03 o 
   1   7   9       60.79       67.05      2.60 o 
   2   7   9       18.35       24.59      2.46 o 
   3   7   9        5.37        4.32      1.53 o 
   4   7   9      239.91      248.68      7.80 o 
   5   7   9      238.87      225.25      4.82 o 
   6   7   9        0.80        5.47      1.82 o 
   7   7   9        0.45       -0.13      1.74 o 
   8   7   9        3.01        6.82      3.27 o 
   9   7   9        2.20        0.21      2.63 o 
  10   7   9        0.01       -2.45      2.45 o 
  11   7   9        2.84        3.85      3.06 o 
  12   7   9        1.14       -0.13      3.19 o 
 -12   8   9        0.17        2.28      3.18 o 
 -11   8   9        5.35        8.15      3.19 o 
 -10   8   9       32.06       34.89      4.12 o 
  -9   8   9        2.81        3.99      2.75 o 
  -8   8   9       10.36        8.47      3.02 o 
  -7   8   9        2.02       -0.18      2.52 o 
  -6   8   9       39.18       47.68      3.81 o 
  -5   8   9       97.25       77.40      4.48 o 
  -4   8   9      311.02      334.62      8.49 o 
  -3   8   9      679.34      585.90      9.43 o 
  -2   8   9       38.23       44.97      3.36 o 
  -1   8   9       91.90       81.08      4.10 o 
   0   8   9      289.04      292.67      9.52 o 
   1   8   9      221.30      204.26      8.46 o 
   2   8   9      159.06      153.49      5.06 o 
   3   8   9      139.53      135.23      5.72 o 
   4   8   9        1.21       -1.11      2.50 o 
   5   8   9        6.54        9.92      2.99 o 
   6   8   9       44.86       43.46      3.73 o 
   7   8   9        4.85        5.89      2.61 o 
   8   8   9        6.81        4.91      2.74 o 
   9   8   9        7.22        7.80      2.99 o 
  10   8   9        0.29       -0.57      2.89 o 
  11   8   9        0.19       -2.68      3.02 o 
 -11   9   9        3.27        3.57      3.46 o 
 -10   9   9        0.34       -1.87      2.74 o 
  -9   9   9        5.87        2.48      2.91 o 
  -8   9   9       21.44       23.55      5.00 o 
  -7   9   9       19.31       24.02      3.37 o 
  -6   9   9       18.96       15.42      3.50 o 
  -5   9   9       12.04       11.38      3.24 o 
  -4   9   9        8.10       10.46      2.99 o 
  -3   9   9       32.23       46.29      4.17 o 
  -2   9   9        5.13        9.29      3.78 o 
  -1   9   9        0.00        4.50      2.20 o 
   0   9   9       36.04       31.32      3.48 o 
   1   9   9       13.08       16.56      2.58 o 
   2   9   9        5.00        3.55      2.70 o 
   3   9   9       30.91       34.25      3.99 o 
   4   9   9       79.27       64.21      4.86 o 
   5   9   9        0.90       -2.55      2.55 o 
   6   9   9        4.66       -0.03      2.90 o 
   7   9   9        0.06        2.31      2.65 o 
   8   9   9       11.52        9.77      3.16 o 
   9   9   9        8.67        9.76      3.33 o 
  10   9   9        0.35        4.74      3.74 o 
 -10  10   9        0.63        0.96      3.00 o 
  -9  10   9        0.86        0.03      5.24 o 
  -8  10   9       10.75       19.23      3.58 o 
  -7  10   9        5.11       15.15      3.67 o 
  -6  10   9        3.47        1.14      3.70 o 
  -5  10   9       15.35       17.82      3.53 o 
  -4  10   9       19.22       10.80      3.12 o 
  -3  10   9        0.10        0.71      4.81 o 
  -2  10   9        0.22       -0.77      2.36 o 
  -1  10   9        7.87        6.64      2.33 o 
   0  10   9        9.29        6.71      2.20 o 
   1  10   9        3.23        4.09      2.96 o 
   2  10   9       34.44       30.92      3.96 o 
   3  10   9       16.14       17.44      4.39 o 
   4  10   9        0.04       -2.64      3.98 o 
   5  10   9        5.06        3.73      3.11 o 
   6  10   9       16.65       15.17      3.76 o 
   7  10   9        0.71        0.12      3.18 o 
   8  10   9        5.81        6.66      5.72 o 
   9  10   9        6.63       12.10      3.59 o 
  -8  11   9       24.50       32.17      4.71 o 
  -7  11   9        0.40        3.73      5.08 o 
  -6  11   9        0.16        4.19      3.25 o 
  -5  11   9        0.27        1.67      5.53 o 
  -4  11   9        4.69        2.67      3.02 o 
  -3  11   9        6.90        5.92      3.01 o 
  -2  11   9       22.24       18.25      3.44 o 
  -1  11   9        6.40        9.23      3.02 o 
   0  11   9        1.37        2.28      2.80 o 
   1  11   9        1.92        2.74      4.09 o 
   2  11   9        1.07       -0.94      4.07 o 
   3  11   9        4.86        5.25      3.21 o 
   4  11   9        2.37        1.50      3.99 o 
   5  11   9        6.00       11.72      3.71 o 
   6  11   9       12.08       15.34      5.09 o 
   7  11   9       11.48       12.41      7.68 o 
  -6  12   9        5.16       16.16      4.89 o 
  -5  12   9        0.23       -0.51      7.63 o 
  -4  12   9        0.59        6.03      3.95 o 
  -3  12   9        6.96        4.75      3.68 o 
  -2  12   9        6.42       10.71      4.15 o 
  -1  12   9        6.40       12.71      4.77 o 
   0  12   9        0.01        2.79      3.45 o 
   1  12   9        0.26        1.04      3.11 o 
   2  12   9       29.26       31.81      4.48 o 
   3  12   9       38.62       35.08      5.75 o 
   4  12   9        9.63       11.06      4.26 o 
   5  12   9        0.20        4.04      5.46 o 
  -2  13   9        4.65       20.30      7.77 o 
  -1  13   9        3.72       15.61      4.92 o 
   0  13   9        3.34       11.62      4.70 o 
   1  13   9        0.02        3.88      4.09 o 
 -15   0  10        3.72        0.31      4.61 o 
 -14   0  10       19.53       19.03      4.35 o 
 -13   0  10       38.77       54.79      5.53 o 
 -12   0  10       32.66       25.14      4.70 o 
 -11   0  10      198.98      186.32      5.62 o 
 -10   0  10       14.70       13.03      1.99 o 
  -9   0  10      627.38      577.83      8.26 o 
  -8   0  10      151.90      138.52      3.95 o 
  -7   0  10        6.97        1.66      1.53 o 
  -6   0  10      232.17      233.38      4.18 o 
  -5   0  10      730.02      682.05      9.93 o 
  -4   0  10     1793.24     1524.79     31.90 o 
  -3   0  10     4508.67     4352.49     36.66 o 
  -2   0  10     3718.58     3578.48     35.42 o 
  -1   0  10     1172.92     1212.66     18.05 o 
   0   0  10      684.21      712.13     13.95 o 
   1   0  10      784.12      847.54     12.82 o 
   2   0  10      412.60      408.71      7.02 o 
   3   0  10      945.91      932.59     11.51 o 
   4   0  10      462.00      477.62      7.65 o 
   5   0  10     1618.86     1602.24     21.06 o 
   6   0  10      902.02      822.79     13.34 o 
   7   0  10       68.59       69.59      5.53 o 
   8   0  10      215.41      215.46      8.75 o 
   9   0  10       83.09       76.20      7.28 o 
  10   0  10       55.86       54.89      4.56 o 
  11   0  10        6.38        3.31      3.71 o 
  12   0  10       23.29       21.49      6.23 o 
  13   0  10       16.20       14.29      4.87 o 
  14   0  10       29.12       21.16     11.65 o 
 -15   1  10        0.12       -2.33      2.52 o 
 -14   1  10        0.01       -1.15      2.13 o 
 -13   1  10        4.98        8.01      2.25 o 
 -12   1  10        1.21        4.07      1.97 o 
 -11   1  10        4.72        2.13      1.62 o 
 -10   1  10       35.45       29.29      2.20 o 
  -9   1  10        9.11       13.21      1.70 o 
  -8   1  10       64.54       75.98      2.61 o 
  -7   1  10      145.28      135.41      3.73 o 
  -6   1  10      105.31      108.27      2.55 o 
  -5   1  10        1.80        9.67      1.10 o 
  -4   1  10       13.43       13.62      1.66 o 
  -3   1  10       90.65       76.55      1.96 o 
  -2   1  10       12.01        6.09      0.96 o 
  -1   1  10      993.12      961.13     14.62 o 
   0   1  10      163.59      166.82      4.24 o 
   1   1  10      324.46      312.72      5.00 o 
   2   1  10      418.16      409.23      4.90 o 
   3   1  10      610.70      542.91      6.33 o 
   4   1  10      292.92      311.49      4.26 o 
   5   1  10       51.92       58.13      2.34 o 
   6   1  10       99.26      104.42      4.48 o 
   7   1  10       17.12       16.37      1.97 o 
   8   1  10        2.10        2.53      1.71 o 
   9   1  10       52.06       55.29      3.01 o 
  10   1  10       45.63       39.30      3.17 o 
  11   1  10        1.26       -2.12      2.12 o 
  12   1  10       12.20       15.52      3.21 o 
  13   1  10        1.12       -0.93      2.99 o 
  14   1  10        0.15       -1.57      3.10 o 
 -15   2  10        0.41       -2.17      2.17 o 
 -14   2  10       36.83       44.47      3.33 o 
 -13   2  10       68.88       77.11      3.94 o 
 -12   2  10        3.43        4.29      1.83 o 
 -11   2  10      257.93      245.51      4.97 o 
 -10   2  10       84.78       77.15      2.93 o 
  -9   2  10      513.10      484.46      7.20 o 
  -8   2  10       49.65       53.73      2.33 o 
  -7   2  10      495.97      472.37      5.54 o 
  -6   2  10      332.68      337.11      4.39 o 
  -5   2  10        1.50        0.70      0.87 o 
  -4   2  10      330.78      292.23      4.52 o 
  -3   2  10     2017.78     2065.48     17.41 o 
  -2   2  10      759.21      751.98      7.43 o 
  -1   2  10       74.68       70.46      2.41 o 
   0   2  10      160.63      138.44      2.34 o 
   1   2  10      254.47      299.85      4.15 o 
   2   2  10        0.37       -1.05      1.40 o 
   3   2  10     2050.84     2115.26     16.21 o 
   4   2  10        6.33        6.15      1.33 o 
   5   2  10      395.79      431.78      5.47 o 
   6   2  10        9.51       12.79      1.69 o 
   7   2  10      406.84      416.01      5.76 o 
   8   2  10       85.65       86.51      3.12 o 
   9   2  10        0.37       -0.90      1.70 o 
  10   2  10        0.00       -0.28      2.13 o 
  11   2  10        5.22        4.39      2.36 o 
  12   2  10        0.24       -0.81      3.63 o 
  13   2  10        3.25        4.71      4.01 o 
  14   2  10        5.24       -0.27      3.08 o 
 -15   3  10        4.03        5.10      3.08 o 
 -14   3  10        4.99        3.88      2.33 o 
 -13   3  10        0.86        2.13      1.97 o 
 -12   3  10       32.71       33.84      2.61 o 
 -11   3  10        2.92        0.86      1.65 o 
 -10   3  10       87.97       89.53      3.38 o 
  -9   3  10        0.42        3.66      1.60 o 
  -8   3  10       49.22       66.54      2.83 o 
  -7   3  10      244.55      221.96      5.45 o 
  -6   3  10      271.41      260.58      5.77 o 
  -5   3  10      158.51      177.67      6.32 o 
  -4   3  10        0.46       -1.21      1.21 o 
  -3   3  10       29.63       47.08      2.71 o 
  -2   3  10       66.24       65.02      2.76 o 
  -1   3  10        4.86        6.64      1.16 o 
   0   3  10      176.80      209.79      3.42 o 
   1   3  10      377.17      378.61      5.15 o 
   2   3  10      287.42      292.53      4.13 o 
   3   3  10      513.97      496.04      6.15 o 
   4   3  10      376.54      407.08      6.10 o 
   5   3  10       12.34        8.61      1.52 o 
   6   3  10       67.24       93.03      3.08 o 
   7   3  10      288.62      298.58      5.05 o 
   8   3  10       15.59       19.30      2.34 o 
   9   3  10       45.64       48.32      3.10 o 
  10   3  10       65.44       65.36      3.54 o 
  11   3  10        0.02       -2.28      2.91 o 
  12   3  10       13.59        6.29      3.90 o 
  13   3  10        0.01        1.14      4.63 o 
  14   3  10        2.38        1.75      3.23 o 
 -14   4  10       15.14       14.99      2.91 o 
 -13   4  10        9.72        8.22      3.31 o 
 -12   4  10        1.11        1.54      1.81 o 
 -11   4  10        3.75        4.62      1.82 o 
 -10   4  10       36.04       51.30      2.97 o 
  -9   4  10      200.32      200.69      4.90 o 
  -8   4  10       15.49       12.95      2.09 o 
  -7   4  10      131.35      148.46      4.14 o 
  -6   4  10        0.17       -0.23      1.26 o 
  -5   4  10        6.19        3.48      1.59 o 
  -4   4  10       89.14       93.00      6.04 o 
  -3   4  10      187.56      204.48      4.71 o 
  -2   4  10        0.06        0.99      1.33 o 
  -1   4  10      142.84      132.73      5.65 o 
   0   4  10     1410.36     1444.72     23.07 o 
   1   4  10        0.28       -0.28      1.39 o 
   2   4  10      460.53      504.39      9.05 o 
   3   4  10       27.06       29.55      2.64 o 
   4   4  10      208.37      183.86      5.35 o 
   5   4  10        0.16        0.75      1.53 o 
   6   4  10      138.33      149.70      3.82 o 
   7   4  10      274.18      287.05      5.61 o 
   8   4  10       13.20       15.08      2.70 o 
   9   4  10       24.46       28.05      2.75 o 
  10   4  10       89.77       82.15      4.26 o 
  11   4  10        4.23        6.44      2.47 o 
  12   4  10        0.19        0.03      2.44 o 
  13   4  10        7.17        7.90      3.42 o 
 -14   5  10        2.45        2.22      2.71 o 
 -13   5  10       12.51        9.81      3.44 o 
 -12   5  10        2.60        2.74      2.23 o 
 -11   5  10        3.98        1.84      2.09 o 
 -10   5  10       25.70       25.22      3.50 o 
  -9   5  10        0.69       -1.57      1.57 o 
  -8   5  10       62.39       55.66      3.38 o 
  -7   5  10        5.47        6.47      1.79 o 
  -6   5  10       11.73       12.45      1.89 o 
  -5   5  10      223.63      243.91      4.92 o 
  -4   5  10      521.92      479.34      6.51 o 
  -3   5  10        0.05        1.31      1.20 o 
  -2   5  10       72.81       73.57      2.74 o 
  -1   5  10       51.30       59.20      3.75 o 
   0   5  10      562.19      566.60      7.93 o 
   1   5  10      107.50      117.49      3.30 o 
   2   5  10       15.86       21.31      2.07 o 
   3   5  10       11.33       13.46      1.58 o 
   4   5  10       59.89       50.68      3.01 o 
   5   5  10        0.05        2.22      1.59 o 
   6   5  10       78.16       97.24      3.74 o 
   7   5  10       55.37       52.55      3.13 o 
   8   5  10       30.75       33.71      2.86 o 
   9   5  10       23.60       26.14      2.81 o 
  10   5  10        0.03       -1.32      2.19 o 
  11   5  10        8.12        5.38      2.58 o 
  12   5  10        7.65        4.65      2.81 o 
  13   5  10        0.76       -2.02      3.20 o 
 -13   6  10        0.90        1.55      2.49 o 
 -12   6  10       23.07       26.14      3.66 o 
 -11   6  10       16.46       17.25      3.34 o 
 -10   6  10       95.13      110.51      5.62 o 
  -9   6  10        3.91        1.34      2.46 o 
  -8   6  10       25.06       26.24      3.29 o 
  -7   6  10       33.71       28.13      2.15 o 
  -6   6  10        3.60        5.66      2.08 o 
  -5   6  10       73.52       79.17      3.18 o 
  -4   6  10       52.77       59.11      2.61 o 
  -3   6  10       59.18       61.74      2.75 o 
  -2   6  10      257.99      236.50      4.49 o 
  -1   6  10       17.45       15.71      1.77 o 
   0   6  10       22.08       22.94      2.19 o 
   1   6  10       51.72       61.01      2.79 o 
   2   6  10      242.49      249.59      5.19 o 
   3   6  10       26.32       24.68      2.15 o 
   4   6  10       15.94       16.25      1.91 o 
   5   6  10       46.74       44.05      2.44 o 
   6   6  10        0.68        0.95      1.78 o 
   7   6  10       24.77       31.95      2.75 o 
   8   6  10       18.05       17.65      2.53 o 
   9   6  10        0.41        1.64      2.18 o 
  10   6  10       13.53       10.81      2.56 o 
  11   6  10        2.82        2.74      2.80 o 
  12   6  10        4.87        1.89      2.75 o 
 -13   7  10       14.18        9.94      3.49 o 
 -12   7  10        0.13       -1.88      2.99 o 
 -11   7  10        0.05        0.38      2.78 o 
 -10   7  10        0.75        1.64      2.53 o 
  -9   7  10        0.00        2.98      2.80 o 
  -8   7  10       31.00       31.86      3.50 o 
  -7   7  10        3.38        5.87      2.58 o 
  -6   7  10       17.02       11.90      2.56 o 
  -5   7  10       84.05       87.19      4.49 o 
  -4   7  10       90.70       61.25      3.58 o 
  -3   7  10      257.71      272.36      6.26 o 
  -2   7  10      455.05      442.46      9.69 o 
  -1   7  10      112.19      143.30      3.55 o 
   0   7  10       43.04       35.71      2.39 o 
   1   7  10       10.41       16.08      1.82 o 
   2   7  10      131.38      124.90      3.80 o 
   3   7  10       19.81       23.40      2.46 o 
   4   7  10      116.48      140.58      9.61 o 
   5   7  10       11.85       10.21      2.02 o 
   6   7  10       54.67       57.14      3.19 o 
   7   7  10       14.41       11.08      2.16 o 
   8   7  10       85.28       81.21      3.81 o 
   9   7  10        0.78        0.19      2.00 o 
  10   7  10        0.07       -1.99      2.78 o 
  11   7  10        7.08        4.31      3.23 o 
  12   7  10        0.09        1.03      4.49 o 
 -12   8  10        1.09       -0.24      2.98 o 
 -11   8  10        0.01        2.77      3.06 o 
 -10   8  10        0.02       -0.37      2.78 o 
  -9   8  10        6.36       13.65      3.61 o 
  -8   8  10        0.06        4.45      2.57 o 
  -7   8  10        4.90        6.19      2.63 o 
  -6   8  10        2.90        1.03      2.31 o 
  -5   8  10       54.90       52.57      4.47 o 
  -4   8  10       74.99       83.96      5.14 o 
  -3   8  10       15.81       10.57      2.45 o 
  -2   8  10        3.53        1.36      2.10 o 
  -1   8  10        1.88        0.13      2.20 o 
   0   8  10      104.39       88.83      5.20 o 
   1   8  10       27.85       26.45      2.89 o 
   2   8  10        7.84       11.73      2.39 o 
   3   8  10       11.55        5.78      2.83 o 
   4   8  10        0.02        0.60      2.58 o 
   5   8  10        6.46        6.53      2.91 o 
   6   8  10       18.06       20.69      3.09 o 
   7   8  10        3.96        1.88      2.55 o 
   8   8  10        2.08        7.42      2.85 o 
   9   8  10        0.12       -2.57      2.57 o 
  10   8  10        0.85       -0.92      3.01 o 
  11   8  10        0.01       -0.78      3.11 o 
 -11   9  10        0.16        7.57      3.43 o 
 -10   9  10        0.09        0.59      3.08 o 
  -9   9  10        5.03        6.67      3.07 o 
  -8   9  10       11.39       12.67      3.23 o 
  -7   9  10        1.33        2.32      2.59 o 
  -6   9  10       31.68       30.78      4.01 o 
  -5   9  10       38.21       47.49      4.47 o 
  -4   9  10       20.69       28.10      3.69 o 
  -3   9  10        2.49        4.32      2.59 o 
  -2   9  10       29.73       33.37      4.92 o 
  -1   9  10        7.08       10.81      2.47 o 
   0   9  10       19.15       18.38      2.47 o 
   1   9  10       22.92       20.83      2.86 o 
   2   9  10       10.18        6.52      2.90 o 
   3   9  10        2.63        2.17      2.65 o 
   4   9  10        6.99        2.67      2.84 o 
   5   9  10        0.25       -1.77      2.65 o 
   6   9  10        0.28        5.53      3.77 o 
   7   9  10       10.14        4.89      2.92 o 
   8   9  10       29.15       34.79      7.04 o 
   9   9  10        1.62       -2.20      2.90 o 
  10   9  10        0.30        2.53      3.25 o 
 -10  10  10        0.87        3.98      3.43 o 
  -9  10  10       10.45       16.37      3.65 o 
  -8  10  10        0.00        0.83      2.77 o 
  -7  10  10        0.12        4.03      3.70 o 
  -6  10  10        3.44        5.88      3.20 o 
  -5  10  10        0.89        0.87      2.82 o 
  -4  10  10        7.13       12.13      3.20 o 
  -3  10  10        3.34        7.05      4.97 o 
  -2  10  10        0.07       -1.19      2.46 o 
  -1  10  10       23.97       19.30      2.93 o 
   0  10  10       21.07       23.95      2.88 o 
   1  10  10       55.41       70.29      5.20 o 
   2  10  10       13.92       16.54      3.48 o 
   3  10  10        0.74       -2.56      3.83 o 
   4  10  10        0.07       -1.32      2.65 o 
   5  10  10        0.41       -2.59      2.94 o 
   6  10  10        3.22        4.75      6.63 o 
   7  10  10        4.53        8.52      3.73 o 
   8  10  10        0.02       -0.05      3.81 o 
   9  10  10        0.01       -0.05      4.35 o 
  -8  11  10       24.36       37.86      4.94 o 
  -7  11  10       15.29       23.45      4.35 o 
  -6  11  10       13.04       12.49      3.70 o 
  -5  11  10        7.85        6.17      4.51 o 
  -4  11  10        0.08        1.87      2.91 o 
  -3  11  10        0.11       -1.35      3.76 o 
  -2  11  10        6.93        9.16      3.07 o 
  -1  11  10        1.36        5.92      2.80 o 
   0  11  10        4.45        8.81      4.38 o 
   1  11  10        4.12        2.60      2.63 o 
   2  11  10        2.71       -1.27      4.49 o 
   3  11  10        1.60       -1.08      2.99 o 
   4  11  10        0.07        6.14      3.33 o 
   5  11  10        7.68       10.57      3.64 o 
   6  11  10        6.96        9.20      8.53 o 
   7  11  10        1.79        2.01      3.56 o 
  -6  12  10        0.04        9.01      3.82 o 
  -5  12  10        3.01       10.05      3.74 o 
  -4  12  10        3.72        9.99      7.07 o 
  -3  12  10        1.69        6.17      3.29 o 
  -2  12  10        4.23        5.74      4.22 o 
  -1  12  10        1.85        3.72      3.19 o 
   0  12  10        0.65        1.01      3.28 o 
   1  12  10        0.03        0.87      3.06 o 
   2  12  10        0.57        0.83      3.74 o 
   3  12  10        0.02       -0.96      3.30 o 
   4  12  10        0.89       -3.28      3.28 o 
   5  12  10        1.06        4.15      3.57 o 
 -15   1  11        2.27       -2.41      2.41 o 
 -14   1  11       22.31       21.90      3.79 o 
 -13   1  11       22.82       30.18      2.85 o 
 -12   1  11       42.56       50.15      3.45 o 
 -11   1  11        8.53       11.68      1.85 o 
 -10   1  11       18.61       23.05      2.02 o 
  -9   1  11      292.96      284.81      4.55 o 
  -8   1  11      112.09       97.25      2.96 o 
  -7   1  11      272.18      317.89      4.47 o 
  -6   1  11      106.77       98.83      2.54 o 
  -5   1  11        0.00        0.29      0.87 o 
  -4   1  11       62.71       67.30      2.02 o 
  -3   1  11       13.73       20.77      1.32 o 
  -2   1  11      237.89      251.96      5.31 o 
  -1   1  11     2418.34     2568.64     33.19 o 
   0   1  11       47.48       48.06      2.74 o 
   1   1  11      266.12      249.33      8.58 o 
   2   1  11      143.66      174.55      3.41 o 
   3   1  11      303.84      329.69      4.71 o 
   4   1  11      144.77      145.10      3.02 o 
   5   1  11      108.18      116.06      4.28 o 
   6   1  11      413.37      456.92      6.10 o 
   7   1  11      322.17      312.36      8.70 o 
   8   1  11      143.30      128.09      3.77 o 
   9   1  11        1.25       -1.64      1.64 o 
  10   1  11       30.55       32.15      3.02 o 
  11   1  11        1.55       -2.13      2.49 o 
  12   1  11        0.62       -2.68      2.72 o 
  13   1  11       12.09        8.41      3.28 o 
  14   1  11        0.28       -2.82      2.82 o 
 -15   2  11        0.06        0.03      2.31 o 
 -14   2  11        0.15       -2.07      2.07 o 
 -13   2  11        1.27       -2.02      2.02 o 
 -12   2  11        0.19       -0.06      1.71 o 
 -11   2  11       25.56       19.09      2.17 o 
 -10   2  11        7.70        8.77      1.78 o 
  -9   2  11       85.80       77.06      3.08 o 
  -8   2  11       32.95       35.61      2.08 o 
  -7   2  11       96.36       98.01      2.81 o 
  -6   2  11       42.19       55.29      2.15 o 
  -5   2  11      465.55      423.09      4.83 o 
  -4   2  11      112.06      107.38      3.33 o 
  -3   2  11      192.13      209.16      3.76 o 
  -2   2  11      348.91      297.77      4.08 o 
  -1   2  11     3334.08     3271.37     25.74 o 
   0   2  11      667.14      725.20      6.61 o 
   1   2  11      328.30      326.11      4.44 o 
   2   2  11     1107.45     1155.73     10.43 o 
   3   2  11      357.50      337.38      4.37 o 
   4   2  11       66.96       65.10      4.78 o 
   5   2  11       29.60       32.83      1.94 o 
   6   2  11      926.29      887.45      8.95 o 
   7   2  11       38.37       36.06      2.20 o 
   8   2  11       25.76       23.80      2.55 o 
   9   2  11        0.08       -1.87      2.54 o 
  10   2  11       25.31       29.07      3.43 o 
  11   2  11       41.62       39.59      3.60 o 
  12   2  11        2.08        0.61      2.87 o 
  13   2  11        0.99       -3.44      3.44 o 
  14   2  11        0.01        2.64      4.97 o 
 -14   3  11        2.83       -2.21      2.21 o 
 -13   3  11       19.18       16.94      2.99 o 
 -12   3  11        0.92        2.13      2.87 o 
 -11   3  11       11.01        6.24      1.83 o 
 -10   3  11       16.09       14.52      1.83 o 
  -9   3  11        3.05        2.87      1.57 o 
  -8   3  11      151.24      158.49      3.86 o 
  -7   3  11       23.26       29.01      1.87 o 
  -6   3  11      140.61      120.04      3.72 o 
  -5   3  11      295.48      282.19      5.13 o 
  -4   3  11      106.60      104.12      2.99 o 
  -3   3  11       22.66       26.24      2.28 o 
  -2   3  11       21.87       28.40      1.79 o 
  -1   3  11       33.08       61.48      3.50 o 
   0   3  11       38.24       27.93      1.53 o 
   1   3  11       82.01       80.55      2.66 o 
   2   3  11       42.41       43.91      2.38 o 
   3   3  11      290.38      289.65      4.61 o 
   4   3  11       76.00       70.52      2.54 o 
   5   3  11        2.58        3.50      1.42 o 
   6   3  11      393.47      395.13      5.75 o 
   7   3  11      446.09      438.46      8.84 o 
   8   3  11      143.12      162.28      6.29 o 
   9   3  11       16.06        6.86      2.19 o 
  10   3  11        9.96        8.25      2.92 o 
  11   3  11        1.15       -3.42      3.71 o 
  12   3  11        5.18       -3.75      4.45 o 
  13   3  11        9.34       -2.11      3.42 o 
 -14   4  11        0.47        3.03      2.59 o 
 -13   4  11        3.73       -1.59      1.92 o 
 -12   4  11        2.28        3.08      1.92 o 
 -11   4  11        8.46        9.04      1.90 o 
 -10   4  11        0.05        0.41      1.56 o 
  -9   4  11       99.55       99.60      3.92 o 
  -8   4  11      220.59      217.85      5.66 o 
  -7   4  11        6.12        8.85      1.88 o 
  -6   4  11        9.20       13.05      1.94 o 
  -5   4  11      585.43      558.43     13.27 o 
  -4   4  11      837.93      861.74     12.79 o 
  -3   4  11        1.08        6.19      1.77 o 
  -2   4  11       57.89       57.34      3.43 o 
  -1   4  11      336.92      333.44     10.08 o 
   0   4  11       90.99      114.12      5.72 o 
   1   4  11       71.77       83.34      3.96 o 
   2   4  11       22.76       33.76      2.99 o 
   3   4  11       88.86      106.59      3.61 o 
   4   4  11        0.77       -0.22      1.33 o 
   5   4  11       34.05       28.43      2.13 o 
   6   4  11       33.28       27.11      2.20 o 
   7   4  11        5.93        6.17      1.98 o 
   8   4  11       26.03       34.24      3.01 o 
   9   4  11       18.05       13.46      2.37 o 
  10   4  11       15.00       14.64      2.60 o 
  11   4  11        3.09        3.15      2.58 o 
  12   4  11        5.30        0.44      2.96 o 
  13   4  11       22.23       14.91      4.40 o 
 -14   5  11        3.58        2.52      3.26 o 
 -13   5  11        3.52       -0.39      2.45 o 
 -12   5  11        1.95        3.82      2.37 o 
 -11   5  11       23.81       23.94      2.86 o 
 -10   5  11        4.63        3.87      1.91 o 
  -9   5  11        1.69        1.46      1.76 o 
  -8   5  11        0.00       -1.45      1.98 o 
  -7   5  11        5.19        0.35      1.60 o 
  -6   5  11       12.03       11.40      1.96 o 
  -5   5  11       74.63       89.53      3.01 o 
  -4   5  11       11.19       23.82      1.93 o 
  -3   5  11        5.11        4.00      1.50 o 
  -2   5  11      278.09      344.48      5.45 o 
  -1   5  11      171.38      150.98      4.53 o 
   0   5  11       52.29       45.25      3.21 o 
   1   5  11      103.59      119.30      5.34 o 
   2   5  11       16.58       18.58      3.90 o 
   3   5  11        1.58       -1.43      1.43 o 
   4   5  11      384.06      394.28      5.81 o 
   5   5  11        0.39        1.83      1.89 o 
   6   5  11        2.82        2.31      1.86 o 
   7   5  11       49.94       56.31      3.28 o 
   8   5  11       32.65       43.90      3.63 o 
   9   5  11       36.93       44.35      3.26 o 
  10   5  11        2.99        2.10      2.31 o 
  11   5  11        6.59        0.09      2.43 o 
  12   5  11       16.86       10.82      2.82 o 
  13   5  11        7.63       -0.81     12.39 o 
 -13   6  11        0.01       -2.37      2.37 o 
 -12   6  11        3.78        7.37      5.18 o 
 -11   6  11        9.38        9.14      3.07 o 
 -10   6  11        9.53        5.83      2.65 o 
  -9   6  11        6.34        2.71      2.49 o 
  -8   6  11       89.18       94.56      4.10 o 
  -7   6  11       64.24       64.95      3.20 o 
  -6   6  11       20.12       20.16      2.10 o 
  -5   6  11      209.78      214.50      5.59 o 
  -4   6  11      507.58      507.25      6.59 o 
  -3   6  11      207.99      224.18      5.11 o 
  -2   6  11       91.33       63.32      2.86 o 
  -1   6  11        7.35        2.59      1.48 o 
   0   6  11       59.49       71.04      3.33 o 
   1   6  11       22.85       15.86      1.89 o 
   2   6  11       29.02       26.52      2.25 o 
   3   6  11       63.86       63.20      3.05 o 
   4   6  11        8.69        9.17      1.71 o 
   5   6  11        0.01        0.38      1.53 o 
   6   6  11       30.03       30.63      3.29 o 
   7   6  11      276.23      295.21      6.94 o 
   8   6  11       26.94       26.74      2.82 o 
   9   6  11        0.22       -2.12      2.12 o 
  10   6  11        2.27        1.65      2.45 o 
  11   6  11        4.16        2.39      2.55 o 
  12   6  11        7.17        2.59      3.03 o 
 -12   7  11        6.69        5.81      3.36 o 
 -11   7  11        0.19        2.69      2.86 o 
 -10   7  11       10.44        6.50      2.90 o 
  -9   7  11        1.85        0.40      2.43 o 
  -8   7  11        0.06       -1.45      2.27 o 
  -7   7  11       34.11       36.87      3.56 o 
  -6   7  11       18.78       25.54      3.20 o 
  -5   7  11       65.92       61.33      4.13 o 
  -4   7  11      105.26      102.43      4.62 o 
  -3   7  11      317.49      317.79      5.29 o 
  -2   7  11      102.31      106.61      3.44 o 
  -1   7  11        3.72        2.19      2.02 o 
   0   7  11        0.18       -1.40      1.40 o 
   1   7  11      113.86      105.23      3.47 o 
   2   7  11       11.84       13.82      1.88 o 
   3   7  11       56.78       58.78      4.98 o 
   4   7  11      174.81      180.18      4.95 o 
   5   7  11       32.56       29.12      2.74 o 
   6   7  11        6.57        6.65      2.27 o 
   7   7  11       28.25       34.11      2.85 o 
   8   7  11        0.01        3.56      2.08 o 
   9   7  11        0.00       -1.76      1.85 o 
  10   7  11        0.15       -2.32      2.32 o 
  11   7  11        0.20       -1.20      3.04 o 
 -12   8  11        0.29        4.85      5.60 o 
 -11   8  11        1.59        3.27      2.94 o 
 -10   8  11        0.03       -2.30      2.75 o 
  -9   8  11        4.83        4.54      2.87 o 
  -8   8  11        6.86        9.19      2.81 o 
  -7   8  11        9.27        8.64      2.68 o 
  -6   8  11        0.01        0.60      2.46 o 
  -5   8  11       15.84       22.85      3.44 o 
  -4   8  11        0.62        2.58      2.47 o 
  -3   8  11      268.94      262.87      6.44 o 
  -2   8  11      143.92      118.13      4.95 o 
  -1   8  11        3.54       -1.93      1.93 o 
   0   8  11       76.69       95.59      4.18 o 
   1   8  11       20.74       20.13      2.69 o 
   2   8  11        9.06        6.66      2.29 o 
   3   8  11      110.72      115.01      5.71 o 
   4   8  11       21.30       11.86      3.16 o 
   5   8  11       14.86       13.96      3.21 o 
   6   8  11       10.42        9.12      2.78 o 
   7   8  11       43.26       40.65      3.88 o 
   8   8  11        0.30       -1.34      2.58 o 
   9   8  11        4.62        1.32      2.90 o 
  10   8  11        3.82        2.60      3.36 o 
 -11   9  11        2.02        3.27      6.25 o 
 -10   9  11        0.52        2.08      3.41 o 
  -9   9  11        2.59        6.42      3.09 o 
  -8   9  11       17.12       12.98      3.22 o 
  -7   9  11        3.35        9.06      2.84 o 
  -6   9  11        0.00        3.98      2.98 o 
  -5   9  11       44.12       41.14      4.28 o 
  -4   9  11        0.75        0.94      2.58 o 
  -3   9  11        4.42       -0.62      2.44 o 
  -2   9  11        6.37        6.13      2.15 o 
  -1   9  11       28.10       28.30      3.23 o 
   0   9  11      135.74      141.70      4.92 o 
   1   9  11        2.51       -1.68      2.06 o 
   2   9  11        0.99       -0.09      3.46 o 
   3   9  11        5.41        4.11      2.80 o 
   4   9  11       19.35       18.89      4.55 o 
   5   9  11        2.05        1.55      5.76 o 
   6   9  11        6.05        9.43      3.61 o 
   7   9  11        0.01        0.59      3.17 o 
   8   9  11        7.51        9.85      3.28 o 
   9   9  11        1.15       -2.25      2.84 o 
  -9  10  11        7.52        9.30      3.43 o 
  -8  10  11        5.99        6.31      3.68 o 
  -7  10  11        1.42       11.25      3.62 o 
  -6  10  11        2.38        4.83      3.61 o 
  -5  10  11        4.65        8.11      3.14 o 
  -4  10  11        6.59       10.04      3.16 o 
  -3  10  11       10.03       10.92      3.11 o 
  -2  10  11       16.11       14.97      3.23 o 
  -1  10  11        8.61       12.54      3.57 o 
   0  10  11       97.12       97.53      5.07 o 
   1  10  11       26.05       34.06      6.49 o 
   2  10  11        2.46        1.59      2.86 o 
   3  10  11        0.00       -1.79      3.29 o 
   4  10  11        0.30       -2.46      5.54 o 
   5  10  11        0.73        1.54      4.39 o 
   6  10  11        0.76        6.06      3.74 o 
   7  10  11        1.56       -0.38      3.36 o 
   8  10  11        0.22        9.32      4.84 o 
  -8  11  11        0.52        3.93      4.16 o 
  -7  11  11        0.99        7.72      3.66 o 
  -6  11  11        0.34        4.41      3.55 o 
  -5  11  11        6.75        5.52      3.31 o 
  -4  11  11        0.14        5.19      3.15 o 
  -3  11  11        0.94       -0.99      2.87 o 
  -2  11  11        3.26        4.19      2.91 o 
  -1  11  11        4.66       10.93      2.78 o 
   0  11  11       12.05        8.48      3.27 o 
   1  11  11       10.82        8.43      4.18 o 
   2  11  11       12.59       17.93      4.55 o 
   3  11  11        0.76        9.37      5.19 o 
   4  11  11        1.30        4.47      3.31 o 
   5  11  11        2.97        4.36      3.53 o 
   6  11  11        3.78        6.41      3.67 o 
  -5  12  11        0.78        9.62      3.81 o 
  -4  12  11        2.72        8.25      3.63 o 
  -3  12  11       15.46       24.97      4.39 o 
  -2  12  11       14.76       20.29      8.07 o 
  -1  12  11        1.53        3.16      3.18 o 
   0  12  11        9.77       11.56      4.23 o 
   1  12  11        0.23       -0.58      2.95 o 
   2  12  11        1.88        1.78      3.65 o 
   3  12  11        4.31        2.39      3.53 o 
   4  12  11        0.06       -1.87      3.22 o 
 -15   0  12        1.10       -0.68      3.91 o 
 -14   0  12       38.27       47.58      5.70 o 
 -13   0  12        3.25        5.13      3.61 o 
 -12   0  12       80.92      104.75      7.39 o 
 -11   0  12       93.98       96.12      6.23 o 
 -10   0  12       28.95       19.50      2.93 o 
  -9   0  12       55.16       58.82      4.00 o 
  -8   0  12      186.26      157.56      5.63 o 
  -7   0  12     1912.28     1700.72     21.00 o 
  -6   0  12        4.43        8.29      2.00 o 
  -5   0  12      235.37      265.79      5.81 o 
  -4   0  12     1576.87     1688.53     24.12 o 
  -3   0  12       19.23       18.58      2.19 o 
  -2   0  12      417.24      454.67      9.10 o 
  -1   0  12      194.39      189.51      5.45 o 
   0   0  12     2979.00     2957.69     49.00 o 
   1   0  12      333.75      282.32     15.17 o 
   2   0  12       85.56       95.75      3.32 o 
   3   0  12       66.91       84.66      3.50 o 
   4   0  12     1168.70     1178.60     14.69 o 
   5   0  12      172.65      180.92      5.32 o 
   6   0  12      682.94      744.51     14.08 o 
   7   0  12      189.37      227.05      6.45 o 
   8   0  12       38.08       47.60      4.00 o 
   9   0  12       30.16       33.72      4.39 o 
  10   0  12       41.03       40.46      4.19 o 
  11   0  12       13.70       12.40      5.46 o 
  12   0  12       10.38       10.88      6.14 o 
  13   0  12        4.46        4.98      5.98 o 
 -15   1  12        2.72       -2.16      2.62 o 
 -14   1  12        0.09       -2.34      2.34 o 
 -13   1  12        4.97        6.79      2.58 o 
 -12   1  12        2.00        0.65      2.07 o 
 -11   1  12        0.05        1.19      1.53 o 
 -10   1  12       13.86       15.97      2.20 o 
  -9   1  12        2.41       -1.07      1.57 o 
  -8   1  12      136.26      135.17      3.26 o 
  -7   1  12       22.76       24.94      1.77 o 
  -6   1  12       81.28       84.60      2.57 o 
  -5   1  12       74.48       95.64      2.88 o 
  -4   1  12      104.11       81.14      2.11 o 
  -3   1  12       81.49       77.92      2.14 o 
  -2   1  12        8.26        2.88      0.99 o 
  -1   1  12        4.77        2.85      1.81 o 
   0   1  12       20.00       20.72      2.23 o 
   1   1  12        0.40       -1.13      1.61 o 
   2   1  12      716.96      730.82      7.46 o 
   3   1  12       63.34       57.17      2.18 o 
   4   1  12      217.79      221.52      4.21 o 
   5   1  12      181.97      193.27      4.24 o 
   6   1  12       21.16       27.42      2.47 o 
   7   1  12       11.18       12.34      2.07 o 
   8   1  12        0.06       -1.55      1.55 o 
   9   1  12        0.41       -0.55      1.74 o 
  10   1  12       20.06       17.25      2.66 o 
  11   1  12        0.20       -2.41      2.41 o 
  12   1  12       10.88       10.03      4.12 o 
  13   1  12        1.57        0.82      3.99 o 
 -14   2  12        4.90        4.91      3.01 o 
 -13   2  12       31.68       42.02      5.72 o 
 -12   2  12       19.12       20.97      2.33 o 
 -11   2  12       13.26       10.60      2.22 o 
 -10   2  12       16.40       22.05      3.02 o 
  -9   2  12        4.62        6.53      1.62 o 
  -8   2  12      152.60      136.44      3.37 o 
  -7   2  12     1073.35     1039.13     10.07 o 
  -6   2  12      117.65      120.40      2.89 o 
  -5   2  12       40.30       37.79      1.80 o 
  -4   2  12      626.47      613.01      9.42 o 
  -3   2  12      131.06      125.15      3.27 o 
  -2   2  12       70.59       63.47      2.27 o 
  -1   2  12       19.17       11.76      1.61 o 
   0   2  12      890.07      935.70      9.08 o 
   1   2  12        0.07        1.77      1.12 o 
   2   2  12        1.56        1.47      1.28 o 
   3   2  12      121.49      138.96      2.84 o 
   4   2  12       24.62       23.19      1.61 o 
   5   2  12      103.51       94.37      2.83 o 
   6   2  12     1164.49     1172.27     13.70 o 
   7   2  12        0.08        2.14      1.90 o 
   8   2  12       23.63       19.81      2.48 o 
   9   2  12        0.04        2.95      2.49 o 
  10   2  12       24.36       27.53      3.62 o 
  11   2  12        0.29        0.56      2.71 o 
  12   2  12        1.65        2.15      3.70 o 
  13   2  12        0.31        0.02      3.93 o 
 -14   3  12        0.01       -2.19      2.19 o 
 -13   3  12        0.03        1.09      1.98 o 
 -12   3  12        2.54        1.49      2.12 o 
 -11   3  12       36.37       42.43      2.71 o 
 -10   3  12        1.64       -0.75      1.58 o 
  -9   3  12        1.69       -0.25      1.55 o 
  -8   3  12       33.31       31.72      2.24 o 
  -7   3  12      569.80      529.89      6.93 o 
  -6   3  12        0.31       -0.67      1.34 o 
  -5   3  12       18.65       26.76      1.95 o 
  -4   3  12       15.11       14.19      1.68 o 
  -3   3  12      395.68      390.71      7.07 o 
  -2   3  12      159.67      157.64      3.49 o 
  -1   3  12      172.54      189.99      3.33 o 
   0   3  12      390.49      412.17      4.91 o 
   1   3  12      596.96      612.49      7.22 o 
   2   3  12       18.96       13.73      1.78 o 
   3   3  12       53.56       56.12      2.36 o 
   4   3  12       68.67       60.33      2.44 o 
   5   3  12       79.41       87.00      2.97 o 
   6   3  12      111.37      133.70      4.06 o 
   7   3  12       51.52       56.79      3.00 o 
   8   3  12        5.11        3.94      1.90 o 
   9   3  12        6.19        5.34      2.63 o 
  10   3  12        5.30        6.85      2.89 o 
  11   3  12       13.77       11.26      3.72 o 
  12   3  12        4.31        2.69      5.17 o 
  13   3  12        1.02       -3.00      5.63 o 
 -14   4  12       11.93        9.05      2.88 o 
 -13   4  12        4.71        7.86      2.18 o 
 -12   4  12       31.70       34.07      2.80 o 
 -11   4  12        0.56        4.16      1.83 o 
 -10   4  12       32.08       23.72      2.25 o 
  -9   4  12       18.16       15.36      2.27 o 
  -8   4  12       30.44       28.01      2.52 o 
  -7   4  12      771.46      738.78      9.94 o 
  -6   4  12       79.67       81.23      3.14 o 
  -5   4  12      348.80      351.64      5.90 o 
  -4   4  12      327.34      314.83      8.68 o 
  -3   4  12       12.13       11.75      2.28 o 
  -2   4  12      172.81      181.86      7.31 o 
  -1   4  12      244.06      225.24      9.39 o 
   0   4  12       10.09       10.52      1.79 o 
   1   4  12      308.65      334.46      4.83 o 
   2   4  12       32.30       24.69      2.00 o 
   3   4  12      816.10      837.15      9.30 o 
   4   4  12       69.52       66.62      2.78 o 
   5   4  12        7.36        7.85      1.72 o 
   6   4  12      183.50      189.48      4.27 o 
   7   4  12        1.79        5.71      1.97 o 
   8   4  12       92.32       86.47      3.86 o 
   9   4  12       42.66       43.43      3.18 o 
  10   4  12       12.31       11.60      2.56 o 
  11   4  12        6.37        6.23      3.57 o 
  12   4  12        0.01       -7.04      7.04 o 
  13   4  12       19.04       15.96     12.27 o 
 -13   5  12        0.03        0.83      2.43 o 
 -12   5  12        2.35        0.12      2.89 o 
 -11   5  12        0.43       -1.21      1.98 o 
 -10   5  12        0.01        0.96      1.85 o 
  -9   5  12        3.75        5.82      1.81 o 
  -8   5  12      125.40      117.13      4.02 o 
  -7   5  12      359.70      318.64      5.98 o 
  -6   5  12       54.12       57.67      3.04 o 
  -5   5  12        4.10        1.68      1.47 o 
  -4   5  12        5.42        3.64      1.55 o 
  -3   5  12      147.58      137.33      5.56 o 
  -2   5  12       63.55       78.67      3.48 o 
  -1   5  12       15.84       16.99      2.07 o 
   0   5  12      630.94      606.97     12.75 o 
   1   5  12       55.03       65.73      4.14 o 
   2   5  12        1.44        2.20      1.38 o 
   3   5  12      126.13      133.31      3.91 o 
   4   5  12       21.88       16.91      1.89 o 
   5   5  12        0.00        0.51      1.52 o 
   6   5  12       41.36       50.79      3.07 o 
   7   5  12       73.28       71.99      4.05 o 
   8   5  12       14.63       16.04      2.84 o 
   9   5  12        0.53       -2.18      2.18 o 
  10   5  12       19.98       24.42      3.32 o 
  11   5  12        1.35       -3.88      3.88 o 
  12   5  12        2.34        4.00      4.46 o 
 -13   6  12        4.33        6.87      2.74 o 
 -12   6  12        6.88        9.74      4.33 o 
 -11   6  12        0.00        1.02      2.87 o 
 -10   6  12        2.34        2.15      2.62 o 
  -9   6  12        2.48        0.79      2.23 o 
  -8   6  12       34.31       39.67      2.59 o 
  -7   6  12      118.39       96.83      4.47 o 
  -6   6  12        6.20        4.67      1.75 o 
  -5   6  12       47.90       46.21      3.51 o 
  -4   6  12      193.65      215.15      4.83 o 
  -3   6  12       67.68       69.06      3.12 o 
  -2   6  12       49.20       47.55      2.70 o 
  -1   6  12        7.93        7.44      1.73 o 
   0   6  12        2.56        1.25      1.35 o 
   1   6  12       26.31       27.91      2.30 o 
   2   6  12        0.17       -0.65      1.56 o 
   3   6  12       50.78       46.02      2.78 o 
   4   6  12        0.98        5.66      1.65 o 
   5   6  12       67.81       78.67      3.18 o 
   6   6  12        9.33       12.71      2.29 o 
   7   6  12      124.85      121.91      6.29 o 
   8   6  12       39.23       43.79      3.26 o 
   9   6  12        4.23        1.70      2.68 o 
  10   6  12        0.02       -2.64      2.64 o 
  11   6  12        1.19       -0.35      3.64 o 
  12   6  12        2.21       -3.18      3.18 o 
 -12   7  12        0.95        2.14      3.07 o 
 -11   7  12        0.35       -1.11      2.79 o 
 -10   7  12        4.68        9.60      3.03 o 
  -9   7  12       10.04        9.61      2.82 o 
  -8   7  12       17.09       15.56      4.40 o 
  -7   7  12       12.53       16.19      2.54 o 
  -6   7  12        2.22        6.06      2.33 o 
  -5   7  12        0.03        2.88      1.56 o 
  -4   7  12       27.00       25.61      2.18 o 
  -3   7  12       64.37       68.44      3.14 o 
  -2   7  12      137.51      138.19      3.94 o 
  -1   7  12      269.66      302.88      5.51 o 
   0   7  12       31.44       22.23      2.18 o 
   1   7  12      156.29      158.35      4.23 o 
   2   7  12        7.67        5.56      1.73 o 
   3   7  12      230.96      240.22      5.13 o 
   4   7  12       23.86       21.79      2.58 o 
   5   7  12        4.65        8.53      2.30 o 
   6   7  12       20.04       20.88      2.52 o 
   7   7  12       21.09       20.25      2.75 o 
   8   7  12        0.81       -1.85      1.85 o 
   9   7  12        0.04       -2.45      2.45 o 
  10   7  12        0.30       -2.21      2.21 o 
  11   7  12        7.49        9.60      4.16 o 
 -11   8  12        1.15       -0.38      2.83 o 
 -10   8  12        2.36        1.05      3.05 o 
  -9   8  12       10.05       10.83      3.15 o 
  -8   8  12        0.26        2.87      2.60 o 
  -7   8  12       18.75       20.26      3.06 o 
  -6   8  12        0.75        2.31      2.31 o 
  -5   8  12        8.44        2.64      2.56 o 
  -4   8  12       16.58       17.12      5.25 o 
  -3   8  12       14.83        4.11      2.25 o 
  -2   8  12       33.22       33.84      3.20 o 
  -1   8  12       47.33       53.98      3.71 o 
   0   8  12       15.93        9.10      2.14 o 
   1   8  12        1.82       -1.86      1.98 o 
   2   8  12        4.90        0.19      2.08 o 
   3   8  12        7.30        6.76      2.86 o 
   4   8  12        0.05       -0.38      2.75 o 
   5   8  12        2.10        1.96      2.97 o 
   6   8  12        5.95        3.73      3.78 o 
   7   8  12        7.58        6.32      2.82 o 
   8   8  12        4.85        2.08      4.24 o 
   9   8  12        7.25       -3.01      3.48 o 
  10   8  12        1.57       -0.93      3.69 o 
 -10   9  12        2.29        0.99      3.01 o 
  -9   9  12        0.46        2.35      3.47 o 
  -8   9  12       20.62       16.03      3.34 o 
  -7   9  12        1.08        3.76      3.18 o 
  -6   9  12       12.56       19.99      4.02 o 
  -5   9  12        0.26        3.52      2.79 o 
  -4   9  12        0.33        2.70      2.60 o 
  -3   9  12       10.09        9.05      3.70 o 
  -2   9  12       73.64       80.43      6.00 o 
  -1   9  12      169.76      180.59      7.91 o 
   0   9  12       10.28       13.18      3.29 o 
   1   9  12        0.04        0.37      2.25 o 
   2   9  12        2.61        5.21      2.90 o 
   3   9  12        7.20        8.46      3.05 o 
   4   9  12        0.43        5.03      4.02 o 
   5   9  12        8.95        8.61      3.27 o 
   6   9  12        6.69        7.89      3.61 o 
   7   9  12        0.04        2.82      4.31 o 
   8   9  12        0.18       -3.21      4.01 o 
   9   9  12        2.01        1.23      3.74 o 
  -9  10  12        0.02        3.09      3.19 o 
  -8  10  12        0.00        1.36      3.43 o 
  -7  10  12       22.80       31.57      4.57 o 
  -6  10  12        1.41        0.92      4.76 o 
  -5  10  12        2.32        3.18      2.98 o 
  -4  10  12        1.39        0.54      2.70 o 
  -3  10  12       10.29        5.73      3.19 o 
  -2  10  12        0.13        2.00      3.14 o 
  -1  10  12        1.32        3.15      3.04 o 
   0  10  12        2.16        8.60      2.43 o 
   1  10  12        6.63       12.53      2.93 o 
   2  10  12       11.47        8.48      3.71 o 
   3  10  12       23.15       23.14      3.96 o 
   4  10  12       20.16       23.97      3.95 o 
   5  10  12        0.00        0.84      3.01 o 
   6  10  12        3.70       11.37      4.53 o 
   7  10  12        0.81        4.02      5.31 o 
   8  10  12        1.93        2.34      6.12 o 
  -7  11  12        5.20        7.25      3.79 o 
  -6  11  12       28.81       37.52      4.83 o 
  -5  11  12        8.44       16.40      8.25 o 
  -4  11  12        0.02        1.78      3.52 o 
  -3  11  12        1.83        0.47      2.89 o 
  -2  11  12        0.00        0.30      4.48 o 
  -1  11  12        0.02        2.73      2.75 o 
   0  11  12        1.00        0.49      4.39 o 
   1  11  12        0.04        4.32      2.74 o 
   2  11  12        3.35        2.07      3.25 o 
   3  11  12        6.71       12.44      3.83 o 
   4  11  12       21.71       27.92      7.28 o 
   5  11  12        9.13        8.66      5.83 o 
   6  11  12        0.02        0.32      6.12 o 
  -4  12  12        0.88        3.84      3.36 o 
  -3  12  12        1.72        2.66      3.77 o 
  -2  12  12        6.66       17.41      6.49 o 
  -1  12  12        1.43        9.60      5.42 o 
   0  12  12        0.43        3.49      5.72 o 
   1  12  12        2.32        3.53      8.62 o 
   2  12  12        2.93       -2.40      5.43 o 
   3  12  12        4.54       11.22      8.88 o 
 -14   1  13       22.45       25.82      3.53 o 
 -13   1  13        1.14        0.43      2.78 o 
 -12   1  13       48.64       43.98      3.66 o 
 -11   1  13       35.17       38.01      2.91 o 
 -10   1  13       26.16       18.51      3.02 o 
  -9   1  13      110.17      111.44      3.13 o 
  -8   1  13       49.46       27.87      1.84 o 
  -7   1  13     1135.07     1100.51      9.66 o 
  -6   1  13      176.63      190.97      3.41 o 
  -5   1  13      265.89      246.81      3.44 o 
  -4   1  13      130.35      121.76      3.11 o 
  -3   1  13       83.08       73.70      1.97 o 
  -2   1  13      298.80      272.59     12.80 o 
  -1   1  13       93.08       80.90      6.17 o 
   0   1  13      496.75      538.51     10.77 o 
   1   1  13       58.93       52.62      8.95 o 
   2   1  13       33.90       42.81      3.09 o 
   3   1  13      134.94      129.70      4.78 o 
   4   1  13      156.00      148.39      5.09 o 
   5   1  13       22.52       23.70      2.90 o 
   6   1  13      108.19      123.16      9.80 o 
   7   1  13        0.11        6.40      3.18 o 
   8   1  13        6.34        1.45      2.69 o 
   9   1  13        6.40        8.50      3.90 o 
  10   1  13        3.40        5.74      2.95 o 
  11   1  13       10.45        8.70      3.88 o 
  12   1  13        0.14       -1.30      4.83 o 
  13   1  13        0.97        0.72      4.05 o 
 -14   2  13        1.68        0.90      2.56 o 
 -13   2  13        0.15       -0.34      2.07 o 
 -12   2  13        1.14        0.99      1.81 o 
 -11   2  13        7.05        5.23      1.75 o 
 -10   2  13        9.70        3.03      1.63 o 
  -9   2  13       24.85       33.41      2.28 o 
  -8   2  13      131.53      107.91      3.19 o 
  -7   2  13      103.80       98.84      3.28 o 
  -6   2  13      347.35      310.71      4.48 o 
  -5   2  13      153.66      169.04      3.62 o 
  -4   2  13       86.06       96.41      3.53 o 
  -3   2  13       31.72       42.71      2.27 o 
  -2   2  13      239.65      218.59      4.21 o 
  -1   2  13       25.74       31.75      2.10 o 
   0   2  13      332.57      302.22      5.07 o 
   1   2  13       40.18       33.67      2.42 o 
   2   2  13      487.87      445.82      6.78 o 
   3   2  13        9.43        5.08      1.99 o 
   4   2  13        9.38        7.32      2.18 o 
   5   2  13       39.71       52.31      3.86 o 
   6   2  13      388.25      404.56     18.15 o 
   7   2  13        8.77        5.59      2.31 o 
   8   2  13        1.56       -0.30      2.63 o 
   9   2  13       37.69       40.06      9.73 o 
  10   2  13        9.39        8.84      3.99 o 
  11   2  13        8.81        6.96      4.12 o 
  12   2  13        1.78       -2.34      5.14 o 
  13   2  13        1.08        7.32      5.41 o 
 -14   3  13        2.28       -2.46      2.86 o 
 -13   3  13        0.80        0.77      2.00 o 
 -12   3  13       71.57       90.29      4.51 o 
 -11   3  13       51.73       55.17      2.85 o 
 -10   3  13       46.84       52.94      3.40 o 
  -9   3  13       89.08       95.44      3.43 o 
  -8   3  13      114.24       97.74      3.83 o 
  -7   3  13      458.45      401.53      6.06 o 
  -6   3  13       83.93       87.48      3.11 o 
  -5   3  13      138.58      160.00      3.91 o 
  -4   3  13       71.57       80.83      2.98 o 
  -3   3  13      208.89      222.56      5.54 o 
  -2   3  13      139.21      147.59      3.80 o 
  -1   3  13      373.84      395.48      5.76 o 
   0   3  13       50.81       58.22      2.43 o 
   1   3  13       56.20       50.02      2.76 o 
   2   3  13      106.19      118.51      3.58 o 
   3   3  13      216.20      210.19      5.37 o 
   4   3  13       13.95       10.92      2.03 o 
   5   3  13        0.00       -1.70      1.70 o 
   6   3  13        0.94       -0.52      1.79 o 
   7   3  13      111.51      118.14      3.89 o 
   8   3  13        6.85        3.34      2.98 o 
   9   3  13       27.16       34.70      5.62 o 
  10   3  13        0.97        3.97      3.91 o 
  11   3  13        6.59       12.69     14.53 o 
  12   3  13        0.75       -3.76      3.76 o 
  13   3  13        2.90       12.39      6.16 o 
 -14   4  13       23.09       34.95      4.03 o 
 -13   4  13        0.12       -0.61      2.01 o 
 -12   4  13        0.58        2.43      1.99 o 
 -11   4  13        4.44        4.12      2.17 o 
 -10   4  13       15.56        8.89      2.25 o 
  -9   4  13        5.64        5.13      1.98 o 
  -8   4  13       31.93       36.73      2.77 o 
  -7   4  13       13.15        8.66      2.28 o 
  -6   4  13      174.94      177.90      4.15 o 
  -5   4  13       66.52       64.06      2.82 o 
  -4   4  13      165.13      147.81      3.99 o 
  -3   4  13     1107.90     1138.07     17.59 o 
  -2   4  13      180.09      164.52      4.65 o 
  -1   4  13      141.01      167.65      4.63 o 
   0   4  13      151.28      155.92      3.64 o 
   1   4  13       11.71        9.80      1.49 o 
   2   4  13        0.05       -1.81      1.81 o 
   3   4  13       26.11       25.17      2.51 o 
   4   4  13        2.57        1.37      1.86 o 
   5   4  13        7.69       11.13      3.14 o 
   6   4  13        4.60        3.20      2.02 o 
   7   4  13        6.85       12.49      2.52 o 
   8   4  13       74.71       65.65      3.88 o 
   9   4  13       63.57       58.12      4.16 o 
  10   4  13       18.35        7.58      4.04 o 
  11   4  13        8.68        3.27      4.26 o 
  12   4  13        8.11        2.77      4.52 o 
 -13   5  13        6.57        8.46      4.00 o 
 -12   5  13       12.22       18.25      3.43 o 
 -11   5  13        5.22        5.00      2.33 o 
 -10   5  13        5.72        7.67      2.21 o 
  -9   5  13        4.58        3.10      2.30 o 
  -8   5  13       44.80       57.30      3.27 o 
  -7   5  13       84.12       81.61      3.62 o 
  -6   5  13       26.99       29.46      2.29 o 
  -5   5  13      383.46      339.35      5.56 o 
  -4   5  13        0.76        1.37      1.48 o 
  -3   5  13       39.56       37.43      2.53 o 
  -2   5  13      231.68      253.04      4.95 o 
  -1   5  13       77.61       89.79      3.33 o 
   0   5  13      195.14      227.65      4.30 o 
   1   5  13       25.83       43.09      3.05 o 
   2   5  13       81.28       81.99      3.05 o 
   3   5  13       89.68       89.13      3.47 o 
   4   5  13        3.05        0.15      1.64 o 
   5   5  13       56.17       67.11      3.32 o 
   6   5  13        5.08        4.11      2.29 o 
   7   5  13       85.50       93.75      5.22 o 
   8   5  13       14.31       20.44      3.03 o 
   9   5  13       20.12       21.35      3.51 o 
  10   5  13        0.77        4.25      3.34 o 
  11   5  13        0.23        2.58      7.72 o 
  12   5  13        0.55        0.10      4.29 o 
 -13   6  13        5.14        6.48      3.60 o 
 -12   6  13        5.01       10.78      3.29 o 
 -11   6  13       18.48       19.93      3.64 o 
 -10   6  13        4.09        2.92      2.49 o 
  -9   6  13        8.34       12.52      2.20 o 
  -8   6  13        1.13        1.49      1.80 o 
  -7   6  13        0.16       -0.44      2.13 o 
  -6   6  13       12.22       15.97      2.11 o 
  -5   6  13       85.20       69.35      3.02 o 
  -4   6  13        8.82        4.81      1.74 o 
  -3   6  13      108.83      106.75      3.73 o 
  -2   6  13      322.59      313.96      5.64 o 
  -1   6  13      130.59      128.06      4.37 o 
   0   6  13        4.63        5.56      1.56 o 
   1   6  13        5.06        2.08      1.94 o 
   2   6  13      218.83      237.94      5.04 o 
   3   6  13        0.29       -1.59      1.59 o 
   4   6  13       14.23       12.79      1.91 o 
   5   6  13       89.91       83.36      3.55 o 
   6   6  13        0.88       -0.11      2.26 o 
   7   6  13       30.58       29.81      3.29 o 
   8   6  13       12.99       14.35      3.18 o 
   9   6  13       24.27       18.82      3.55 o 
  10   6  13        1.69       -1.54      2.97 o 
  11   6  13        6.30        4.98      3.29 o 
 -12   7  13        1.20       -0.08      3.03 o 
 -11   7  13        0.02        5.26      3.12 o 
 -10   7  13        4.09        9.11      3.04 o 
  -9   7  13        2.21        0.30      2.51 o 
  -8   7  13        2.26        3.94      2.75 o 
  -7   7  13        8.05        3.21      2.39 o 
  -6   7  13        2.48        2.54      2.18 o 
  -5   7  13       37.79       28.65      3.06 o 
  -4   7  13       10.39       12.16      2.25 o 
  -3   7  13        7.30        6.85      2.98 o 
  -2   7  13       70.54       89.12      3.49 o 
  -1   7  13      277.21      254.53      5.26 o 
   0   7  13      244.05      237.79      4.76 o 
   1   7  13       46.22       39.45      2.71 o 
   2   7  13       71.07       74.87      3.45 o 
   3   7  13       47.11       52.61      3.08 o 
   4   7  13       12.03       12.76      2.42 o 
   5   7  13        8.70       12.76      2.59 o 
   6   7  13       49.55       44.01      3.54 o 
   7   7  13       11.94       12.67      2.78 o 
   8   7  13        0.09        0.67      2.19 o 
   9   7  13        5.73        6.99      2.57 o 
  10   7  13        1.96        2.87      2.61 o 
  11   7  13        1.49       -3.19      5.20 o 
 -11   8  13        2.97        8.55      3.97 o 
 -10   8  13        0.01        3.32      3.04 o 
  -9   8  13        0.04        0.47      2.68 o 
  -8   8  13        6.20        6.52      3.80 o 
  -7   8  13        0.05       -0.82      2.22 o 
  -6   8  13        6.20       13.04      2.82 o 
  -5   8  13       29.11       21.87      3.51 o 
  -4   8  13       13.13       12.38      3.01 o 
  -3   8  13        9.16       13.61      2.53 o 
  -2   8  13       36.38       38.30      3.36 o 
  -1   8  13      118.20      117.78      7.28 o 
   0   8  13       40.17       48.58      3.34 o 
   1   8  13        4.06        7.43      1.86 o 
   2   8  13      101.68      119.34      3.88 o 
   3   8  13        7.12        3.03      1.96 o 
   4   8  13        7.48        8.75      2.20 o 
   5   8  13       15.46       11.15      2.41 o 
   6   8  13        5.90        4.36      3.08 o 
   7   8  13       26.35       32.77      4.39 o 
   8   8  13       18.08        8.23      5.55 o 
   9   8  13        7.17        7.87      4.72 o 
  10   8  13        1.17       -0.22      5.25 o 
 -10   9  13        0.06        1.58      3.12 o 
  -9   9  13        0.13        2.13      2.96 o 
  -8   9  13        5.39       10.09      3.23 o 
  -7   9  13        0.67        6.32      3.23 o 
  -6   9  13        2.59        2.93      2.95 o 
  -5   9  13        1.39        1.40      4.10 o 
  -4   9  13       14.72        9.62      2.66 o 
  -3   9  13        8.56        9.52      4.45 o 
  -2   9  13        0.01        0.29      2.12 o 
  -1   9  13        2.50        4.83      2.41 o 
   0   9  13        0.00       -2.24      2.24 o 
   1   9  13        0.36        2.03      2.46 o 
   2   9  13        4.37        5.01      2.92 o 
   3   9  13       14.87       19.20      4.17 o 
   4   9  13        9.16       12.24      4.80 o 
   5   9  13        5.42        4.50      3.33 o 
   6   9  13        0.17        1.57      3.12 o 
   7   9  13        6.20        1.16      3.30 o 
   8   9  13        0.18       -1.33      4.28 o 
   9   9  13        3.18       -3.20      5.37 o 
  -8  10  13        5.81        8.62      4.56 o 
  -7  10  13        1.53       11.04      3.73 o 
  -6  10  13        0.09        9.66      3.42 o 
  -5  10  13        0.59        4.95      3.20 o 
  -4  10  13        9.86       15.36      3.53 o 
  -3  10  13       23.40       32.94      6.24 o 
  -2  10  13        0.01        3.78      3.39 o 
  -1  10  13        5.28        4.54      2.43 o 
   0  10  13        6.72        4.80      2.28 o 
   1  10  13        1.51        3.30      3.19 o 
   2  10  13       20.86       18.87      3.78 o 
   3  10  13        4.40        9.57      3.38 o 
   4  10  13        0.38        7.07      3.31 o 
   5  10  13        3.39        5.59      3.48 o 
   6  10  13        0.96        1.84      8.04 o 
   7  10  13        0.02       -0.52      4.51 o 
  -7  11  13        7.10       17.30      6.98 o 
  -6  11  13        1.11        5.93      4.35 o 
  -5  11  13        1.17       -1.33      3.92 o 
  -4  11  13        1.29       -2.66      3.60 o 
  -3  11  13        0.13        1.94      4.64 o 
  -2  11  13        0.42       -0.25      3.29 o 
  -1  11  13        0.44        1.17      4.50 o 
   0  11  13        1.59        5.46      5.33 o 
   1  11  13        5.27        5.92      6.83 o 
   2  11  13        0.01        5.75      5.82 o 
   3  11  13        0.16        2.85      3.44 o 
   4  11  13        0.27        4.55      4.34 o 
   5  11  13        2.61       -4.13      4.17 o 
  -3  12  13        2.69       -0.10      4.28 o 
  -2  12  13        0.00        2.25      3.23 o 
  -1  12  13        6.77        6.87      6.33 o 
   0  12  13       16.14       18.34      4.80 o 
   1  12  13       15.56       19.43     13.10 o 
   2  12  13       11.03        8.03      8.97 o 
 -14   0  14        0.74       -3.37      3.37 o 
 -13   0  14        0.62        3.08      3.56 o 
 -12   0  14       33.62       38.79      4.98 o 
 -11   0  14        0.00       -2.07      3.08 o 
 -10   0  14        3.42       -0.67      2.65 o 
  -9   0  14        3.06       -1.55      1.96 o 
  -8   0  14      109.54      118.01      6.47 o 
  -7   0  14      126.40      120.74      4.92 o 
  -6   0  14       23.14       23.76      2.71 o 
  -5   0  14     1815.34     1777.07     28.50 o 
  -4   0  14      434.10      368.69     12.39 o 
  -3   0  14        5.88        7.44      2.53 o 
  -2   0  14     1342.83     1457.18     21.79 o 
  -1   0  14       14.72       19.51      3.22 o 
   0   0  14       80.54       91.41      5.50 o 
   1   0  14        0.56        0.03      2.45 o 
   2   0  14      292.73      291.31      7.70 o 
   3   0  14      127.35      121.28     10.25 o 
   4   0  14      182.33      191.91      6.68 o 
   5   0  14        1.35       -2.05      2.05 o 
   6   0  14       91.91       84.59      7.71 o 
   7   0  14       67.79       69.68      5.38 o 
   8   0  14        0.82       -2.90      2.90 o 
   9   0  14       60.84       47.17      5.70 o 
  10   0  14        0.02        7.46      5.33 o 
  11   0  14       29.34       41.93      7.40 o 
  12   0  14        1.06        6.05      6.06 o 
  13   0  14        8.05        6.38      6.25 o 
 -14   1  14        0.81        0.06      2.52 o 
 -13   1  14        0.43       -2.25      2.25 o 
 -12   1  14        9.17       17.07      2.85 o 
 -11   1  14        0.08       -0.26      1.79 o 
 -10   1  14        0.90       -1.64      1.64 o 
  -9   1  14       16.45       22.82      2.17 o 
  -8   1  14      126.72      119.37      3.57 o 
  -7   1  14       59.81       50.30      2.62 o 
  -6   1  14       39.42       43.64      2.32 o 
  -5   1  14       75.60       78.01      3.01 o 
  -4   1  14      491.80      503.42      6.58 o 
  -3   1  14      108.03      115.53      3.96 o 
  -2   1  14       45.57       43.86      3.78 o 
  -1   1  14      252.35      272.47      7.57 o 
   0   1  14       29.32       28.04      3.10 o 
   1   1  14       26.30       33.72      3.35 o 
   2   1  14      186.23      195.23      5.67 o 
   3   1  14       15.03       11.62      2.34 o 
   4   1  14        6.39        9.92      3.67 o 
   5   1  14      190.78      190.70      6.17 o 
   6   1  14        0.17        0.07      2.14 o 
   7   1  14        1.07       -1.37      2.29 o 
   8   1  14        0.66       -1.11      2.87 o 
   9   1  14        5.86        9.94      3.09 o 
  10   1  14        0.85        1.99      2.88 o 
  11   1  14        3.33        6.02      3.78 o 
  12   1  14        0.01        5.45      6.79 o 
  13   1  14        0.40        4.75      4.19 o 
 -14   2  14        1.27       -2.47      2.47 o 
 -13   2  14        2.07       -1.30      2.31 o 
 -12   2  14       30.11       37.37      3.16 o 
 -11   2  14       19.42       17.77      2.12 o 
 -10   2  14       23.37       25.15      2.88 o 
  -9   2  14       12.22       10.00      1.81 o 
  -8   2  14       58.34       57.03      2.51 o 
  -7   2  14        0.08       -1.12      1.19 o 
  -6   2  14        0.38        0.35      1.63 o 
  -5   2  14       50.22       46.53      2.49 o 
  -4   2  14      749.78      659.15      8.84 o 
  -3   2  14       34.98       26.48      2.36 o 
  -2   2  14       87.81      107.28      3.92 o 
  -1   2  14        0.33        2.23      1.46 o 
   0   2  14       63.49       53.39      3.56 o 
   1   2  14      244.22      250.00      7.64 o 
   2   2  14       79.90       92.32      6.52 o 
   3   2  14       13.72       21.28      2.80 o 
   4   2  14       98.89      113.09      4.96 o 
   5   2  14       18.73       14.49      2.76 o 
   6   2  14        1.87        3.52      2.29 o 
   7   2  14       42.94       47.40      4.06 o 
   8   2  14       50.24       54.49      4.46 o 
   9   2  14       63.35       50.58      5.58 o 
  10   2  14       11.82       17.06      4.42 o 
  11   2  14        3.11        0.88      3.92 o 
  12   2  14        0.73       -4.90      4.90 o 
 -14   3  14        3.03       -3.74      3.74 o 
 -13   3  14        8.83        3.08      2.18 o 
 -12   3  14        0.23       -1.21      2.64 o 
 -11   3  14       10.43        7.76      2.07 o 
 -10   3  14        0.42       -1.80      1.80 o 
  -9   3  14       45.67       52.19      4.25 o 
  -8   3  14        5.87        4.50      1.87 o 
  -7   3  14       43.66       39.38      2.50 o 
  -6   3  14      164.70      143.94      5.06 o 
  -5   3  14       36.10       39.96      2.53 o 
  -4   3  14      664.67      643.49      8.18 o 
  -3   3  14       99.70       99.05      4.33 o 
  -2   3  14        1.02       -1.54      1.54 o 
  -1   3  14      121.87      130.80      3.63 o 
   0   3  14      135.73      164.82      4.43 o 
   1   3  14       13.08        6.47      1.78 o 
   2   3  14      201.14      208.69      6.88 o 
   3   3  14       29.50       32.98      2.53 o 
   4   3  14       30.18       24.87      2.38 o 
   5   3  14        8.58       11.44      2.58 o 
   6   3  14       36.31       38.96      3.85 o 
   7   3  14        2.06        2.16      2.48 o 
   8   3  14       18.63       12.41      4.03 o 
   9   3  14       37.43       41.39      5.36 o 
  10   3  14        0.79       -3.45      3.45 o 
  11   3  14        9.06       10.49      4.39 o 
  12   3  14        0.28       -3.71      3.71 o 
 -13   4  14        0.14        1.57      2.98 o 
 -12   4  14        1.96        3.62      2.05 o 
 -11   4  14        3.44        5.20      2.01 o 
 -10   4  14        1.11        1.87      2.16 o 
  -9   4  14        1.88        3.42      1.96 o 
  -8   4  14        3.48        4.54      1.91 o 
  -7   4  14        1.74        1.51      2.13 o 
  -6   4  14        0.00        6.58      1.76 o 
  -5   4  14      113.90      127.18      3.89 o 
  -4   4  14      416.16      396.57      6.36 o 
  -3   4  14       31.97       25.93      2.60 o 
  -2   4  14        0.21       -0.62      1.80 o 
  -1   4  14       96.36       85.89      3.82 o 
   0   4  14       79.89       69.20      3.04 o 
   1   4  14        0.33       -0.16      1.75 o 
   2   4  14       79.72       75.10      3.61 o 
   3   4  14       35.07       32.37      3.19 o 
   4   4  14       67.16       65.49      3.90 o 
   5   4  14        0.06        0.85      1.99 o 
   6   4  14        7.28       12.43      2.49 o 
   7   4  14      170.85      180.57      5.90 o 
   8   4  14       79.53       72.25      4.26 o 
   9   4  14       39.83       28.39      4.88 o 
  10   4  14       26.02       28.74      5.09 o 
  11   4  14        8.61        7.76      5.95 o 
  12   4  14        7.07       10.04      8.76 o 
 -13   5  14        0.94        6.29      2.77 o 
 -12   5  14        0.40       -0.03      2.29 o 
 -11   5  14        1.01        0.20      2.21 o 
 -10   5  14        0.54       -2.20      2.20 o 
  -9   5  14        1.37       -0.37      2.01 o 
  -8   5  14       12.95       16.31      2.38 o 
  -7   5  14       34.19       37.93      2.84 o 
  -6   5  14        0.25        3.09      1.58 o 
  -5   5  14       98.69      107.58      3.74 o 
  -4   5  14       63.74       59.43      3.44 o 
  -3   5  14      188.88      179.88      5.01 o 
  -2   5  14      132.92      153.03      6.44 o 
  -1   5  14        9.01       12.43      2.23 o 
   0   5  14      175.95      150.23      4.71 o 
   1   5  14       20.28       20.84      2.47 o 
   2   5  14       94.50      108.78      3.78 o 
   3   5  14       22.08       23.05      3.49 o 
   4   5  14        2.90       -1.77      1.77 o 
   5   5  14       12.63        5.55      2.70 o 
   6   5  14       24.89       32.89      3.56 o 
   7   5  14       14.27       12.32      3.78 o 
   8   5  14       92.54       88.30      6.19 o 
   9   5  14       25.22       31.89      3.83 o 
  10   5  14       63.76       69.63      9.45 o 
  11   5  14        2.33        0.31      4.40 o 
 -12   6  14        1.74        2.36      3.13 o 
 -11   6  14       17.38       19.44      3.67 o 
 -10   6  14       20.49       21.38      3.58 o 
  -9   6  14        1.37       -0.32      1.94 o 
  -8   6  14        0.01       -0.90      1.81 o 
  -7   6  14        0.05       -1.02      2.03 o 
  -6   6  14       26.95       28.27      2.53 o 
  -5   6  14       14.02        4.78      1.76 o 
  -4   6  14       59.44       65.20      3.64 o 
  -3   6  14      108.42       79.34      3.85 o 
  -2   6  14       38.34       35.61      2.91 o 
  -1   6  14       51.01       50.38      3.27 o 
   0   6  14       24.76       23.07      2.29 o 
   1   6  14        0.22        1.41      1.67 o 
   2   6  14        1.28        1.09      1.73 o 
   3   6  14        7.96        3.72      2.08 o 
   4   6  14       33.18       40.74      2.89 o 
   5   6  14        4.69        5.59      2.26 o 
   6   6  14       18.37       20.28      3.61 o 
   7   6  14       18.82       25.43      3.58 o 
   8   6  14        3.30        6.17      3.11 o 
   9   6  14        0.31        2.92      3.27 o 
  10   6  14        6.20        5.88      3.26 o 
  11   6  14        0.42       -3.35      8.69 o 
 -12   7  14        0.81        5.65      6.63 o 
 -11   7  14        0.56       -1.14      3.18 o 
 -10   7  14        0.93        0.72      2.79 o 
  -9   7  14        0.67       -0.06      2.58 o 
  -8   7  14        1.20        2.00      2.15 o 
  -7   7  14        0.06       -0.51      2.48 o 
  -6   7  14        3.73        3.97      2.64 o 
  -5   7  14        0.54       -1.92      1.92 o 
  -4   7  14       12.02       13.71      2.22 o 
  -3   7  14       35.89       30.08      2.73 o 
  -2   7  14       18.73       28.00      2.80 o 
  -1   7  14      221.25      255.39      5.99 o 
   0   7  14      376.85      342.73      6.31 o 
   1   7  14       17.15       19.79      2.33 o 
   2   7  14        2.57        1.71      1.81 o 
   3   7  14       20.47       34.96      2.77 o 
   4   7  14      100.74       95.95      7.84 o 
   5   7  14       10.37        4.32      2.82 o 
   6   7  14      138.41      144.69     10.06 o 
   7   7  14        1.41        1.44      2.35 o 
   8   7  14        9.51        7.22      2.65 o 
   9   7  14        0.10        1.09      2.52 o 
  10   7  14       13.38       15.95      3.05 o 
 -11   8  14        1.07        3.09      4.08 o 
 -10   8  14        1.07        5.86      3.93 o 
  -9   8  14        0.11        0.76      2.90 o 
  -8   8  14        0.48       -0.42      2.78 o 
  -7   8  14        0.95        1.85      2.40 o 
  -6   8  14        0.07       -5.07      5.07 o 
  -5   8  14        0.00       -3.02      3.02 o 
  -4   8  14        1.12       -1.35      3.02 o 
  -3   8  14        8.30        7.17      2.90 o 
  -2   8  14       22.39       20.55      3.43 o 
  -1   8  14       80.10       81.15      3.83 o 
   0   8  14        0.00        1.98      1.94 o 
   1   8  14       19.33       17.12      3.09 o 
   2   8  14        4.02        1.61      2.25 o 
   3   8  14       32.93       28.05      3.81 o 
   4   8  14        8.05       13.11      3.71 o 
   5   8  14        0.44       -2.78      2.78 o 
   6   8  14        1.62       -1.94      2.47 o 
   7   8  14        2.72        3.52      4.86 o 
   8   8  14        7.81       12.93      4.86 o 
   9   8  14        0.99       -4.33      4.33 o 
  -9   9  14        1.97        2.12      3.37 o 
  -8   9  14        0.21        6.91      4.15 o 
  -7   9  14       10.95       22.62      4.87 o 
  -6   9  14        4.49        1.74      6.56 o 
  -5   9  14        1.92       -1.93      4.12 o 
  -4   9  14        0.81       -0.43      3.42 o 
  -3   9  14        0.05       -0.60      5.75 o 
  -2   9  14        0.94       -2.61      2.61 o 
  -1   9  14       38.85       42.09      3.72 o 
   0   9  14       79.04       78.96      5.05 o 
   1   9  14        5.74        7.70      3.05 o 
   2   9  14        4.10        2.92      2.87 o 
   3   9  14       10.27       12.17      3.37 o 
   4   9  14        0.47       -4.88      4.88 o 
   5   9  14        3.39        6.38      4.17 o 
   6   9  14        1.60       -3.78      3.78 o 
   7   9  14        7.10       13.15      4.86 o 
   8   9  14        0.16       -0.90      4.48 o 
  -8  10  14       13.45       17.62      5.08 o 
  -7  10  14       13.79       10.70      4.54 o 
  -6  10  14        1.26        0.91      4.73 o 
  -5  10  14       17.04       15.15      4.58 o 
  -4  10  14        2.55        2.96      5.37 o 
  -3  10  14        0.35       -6.78      6.78 o 
  -2  10  14        0.04       -1.35      2.72 o 
  -1  10  14        0.86        0.85      2.79 o 
   0  10  14        6.50       11.03      5.00 o 
   1  10  14       31.30       33.25      4.61 o 
   2  10  14       57.41       69.91      7.59 o 
   3  10  14       35.28       34.75      5.66 o 
   4  10  14        1.52        2.56      8.53 o 
   5  10  14        0.07       -3.04      6.32 o 
   6  10  14        2.59        8.75      4.80 o 
  -6  11  14        0.04       -1.34      3.90 o 
  -5  11  14        2.29        1.77      4.11 o 
  -4  11  14        3.84        1.76      3.91 o 
  -3  11  14        1.63        4.62      6.95 o 
  -2  11  14        0.67        5.48      3.08 o 
  -1  11  14        4.98        8.46      3.26 o 
   0  11  14        4.29        0.72      3.66 o 
   1  11  14        1.08        1.04      3.11 o 
   2  11  14       20.95       16.75      8.80 o 
   3  11  14        4.61        2.27      4.60 o 
   4  11  14        1.98       -1.47      4.43 o 
  -1  12  14        0.10       -1.98      5.87 o 
 -14   1  15        5.30        6.52      3.57 o 
 -13   1  15        7.83        6.38      3.30 o 
 -12   1  15       70.84       74.35      4.86 o 
 -11   1  15       50.08       48.24      3.60 o 
 -10   1  15      164.75      173.07      8.57 o 
  -9   1  15      128.72      115.73      4.18 o 
  -8   1  15        2.08       -1.02      1.75 o 
  -7   1  15        0.90       -0.66      1.65 o 
  -6   1  15       36.47       33.14      2.68 o 
  -5   1  15      838.82      857.98     11.19 o 
  -4   1  15      180.35      151.28      8.92 o 
  -3   1  15      472.27      489.78      7.97 o 
  -2   1  15     2952.92     3031.33     40.44 o 
  -1   1  15       11.27       10.37      4.52 o 
   0   1  15       43.99       49.95      5.01 o 
   1   1  15       28.99       33.46      5.29 o 
   2   1  15       90.96       99.97      4.54 o 
   3   1  15       87.43       83.97      4.65 o 
   4   1  15       15.87        9.98      2.45 o 
   5   1  15       30.78       31.27      3.35 o 
   6   1  15       40.07       41.98      3.80 o 
   7   1  15        1.49        2.88      2.84 o 
   8   1  15      232.31      242.54      8.86 o 
   9   1  15        0.19        2.02      4.07 o 
  10   1  15        2.50        4.80      4.39 o 
  11   1  15        1.48       -0.08      3.70 o 
  12   1  15        0.00       -2.03      3.84 o 
 -14   2  15        1.05       -2.51      3.09 o 
 -13   2  15        5.43        3.67      2.89 o 
 -12   2  15       10.35       11.60      2.60 o 
 -11   2  15        4.55        4.23      2.71 o 
 -10   2  15        1.36        0.12      1.91 o 
  -9   2  15       18.00       21.07      2.17 o 
  -8   2  15       28.41       26.12      2.22 o 
  -7   2  15        0.00       -0.94      1.56 o 
  -6   2  15       13.42       15.68      2.09 o 
  -5   2  15       93.93       86.17      3.93 o 
  -4   2  15      463.86      426.03      6.71 o 
  -3   2  15      362.23      350.14      6.09 o 
  -2   2  15       81.01       99.85      4.50 o 
  -1   2  15        1.13       -1.14      3.05 o 
   0   2  15      204.31      201.18      6.16 o 
   1   2  15      204.77      220.23      7.56 o 
   2   2  15        0.02        0.17      1.97 o 
   3   2  15       28.43       18.51      2.82 o 
   4   2  15       39.12       35.26      3.43 o 
   5   2  15       45.91       48.51      3.97 o 
   6   2  15       55.80       50.29      4.16 o 
   7   2  15        7.00        2.41      2.50 o 
   8   2  15        1.29       -1.06      2.57 o 
   9   2  15       30.32       36.33      7.83 o 
  10   2  15        5.63        4.60      3.93 o 
  11   2  15        3.22        3.22      5.25 o 
  12   2  15        0.02        7.13      5.83 o 
 -13   3  15        6.80        4.79      2.78 o 
 -12   3  15       10.39        9.01      2.31 o 
 -11   3  15       43.33       53.63      4.49 o 
 -10   3  15       41.68       37.43      2.76 o 
  -9   3  15        4.73        5.37      2.05 o 
  -8   3  15       65.51       71.44      3.59 o 
  -7   3  15        0.30       -0.81      1.75 o 
  -6   3  15      236.49      259.49      5.92 o 
  -5   3  15      132.28      140.21      4.50 o 
  -4   3  15       55.85       50.04      3.09 o 
  -3   3  15       36.79       44.10      2.91 o 
  -2   3  15      416.50      406.81      6.93 o 
  -1   3  15       60.50       54.15      2.67 o 
   0   3  15      254.10      261.98      5.79 o 
   1   3  15        5.37        4.59      2.18 o 
   2   3  15      283.09      291.24      5.68 o 
   3   3  15        0.24       -0.13      1.62 o 
   4   3  15        0.16        2.95      3.95 o 
   5   3  15        6.34        3.46      2.45 o 
   6   3  15       91.01       84.33      6.44 o 
   7   3  15       68.55       65.01      4.73 o 
   8   3  15      127.96      115.97      7.34 o 
   9   3  15       18.68       34.70     10.05 o 
  10   3  15       12.99       19.92      4.65 o 
  11   3  15        0.02       -3.79      5.72 o 
  12   3  15       16.11        6.18      4.55 o 
 -13   4  15        6.64       12.57      3.47 o 
 -12   4  15        2.89       -1.50      2.27 o 
 -11   4  15        1.33       -1.05      2.37 o 
 -10   4  15       19.69       18.37      2.75 o 
  -9   4  15       11.60        6.82      2.31 o 
  -8   4  15        5.71        5.14      2.04 o 
  -7   4  15       12.26       11.97      2.07 o 
  -6   4  15      374.49      375.82      7.31 o 
  -5   4  15      251.62      243.29      5.79 o 
  -4   4  15      183.60      182.16      5.07 o 
  -3   4  15        9.77        7.70      2.10 o 
  -2   4  15        4.33        2.29      1.84 o 
  -1   4  15       16.28       15.37      2.33 o 
   0   4  15       84.13      101.66      3.64 o 
   1   4  15       45.93       51.67      3.38 o 
   2   4  15      103.27      106.15      4.12 o 
   3   4  15       96.44      108.95      4.20 o 
   4   4  15        0.16        0.46      1.87 o 
   5   4  15       73.72       78.69      4.46 o 
   6   4  15        6.84        4.65      2.20 o 
   7   4  15       13.04       15.62      4.01 o 
   8   4  15       22.93       16.09      4.83 o 
   9   4  15        7.96       -3.26      3.26 o 
  10   4  15       11.32       12.46      5.53 o 
  11   4  15        0.07       -3.19      4.04 o 
 -13   5  15        0.02        0.96      4.99 o 
 -12   5  15       25.60       41.39      3.73 o 
 -11   5  15        1.36        2.36      2.41 o 
 -10   5  15       34.69       34.52      3.33 o 
  -9   5  15        8.69        6.35      2.34 o 
  -8   5  15       14.06       15.46      2.49 o 
  -7   5  15        3.09       10.91      2.31 o 
  -6   5  15        3.84       -0.08      1.87 o 
  -5   5  15      222.62      241.26      5.94 o 
  -4   5  15      132.92      118.88      4.39 o 
  -3   5  15      222.23      243.09      5.86 o 
  -2   5  15       23.18       19.79      2.51 o 
  -1   5  15       14.57       17.50      2.45 o 
   0   5  15        0.00       -0.27      1.81 o 
   1   5  15       11.81        6.17      2.16 o 
   2   5  15      180.78      183.31      4.57 o 
   3   5  15        0.15        2.32      1.94 o 
   4   5  15       27.64       35.13      3.02 o 
   5   5  15       31.33       30.06      3.70 o 
   6   5  15       65.84       67.18      4.43 o 
   7   5  15        0.02       -2.56      2.56 o 
   8   5  15       17.55       24.75      3.45 o 
   9   5  15        2.18        4.38      4.08 o 
  10   5  15        5.54        4.70      5.33 o 
  11   5  15        3.26        0.77      4.65 o 
 -12   6  15        7.72       12.36      5.00 o 
 -11   6  15        2.47        0.40      3.13 o 
 -10   6  15        1.34       -0.02      2.68 o 
  -9   6  15        6.47        9.04      2.48 o 
  -8   6  15        8.80        8.66      2.51 o 
  -7   6  15        2.58        1.89      2.02 o 
  -6   6  15        1.62        2.47      2.01 o 
  -5   6  15        2.77       -0.48      1.84 o 
  -4   6  15       15.65       15.95      2.44 o 
  -3   6  15        2.43        1.29      1.94 o 
  -2   6  15       17.06        9.91      3.49 o 
  -1   6  15        9.07       15.18      2.76 o 
   0   6  15       33.23       31.82      3.01 o 
   1   6  15       12.25       12.40      2.45 o 
   2   6  15      143.34      152.32      5.37 o 
   3   6  15       15.86        8.17      2.32 o 
   4   6  15       64.09       64.50      3.35 o 
   5   6  15        1.77       -1.97      2.10 o 
   6   6  15       95.01      109.31      5.43 o 
   7   6  15       13.51       15.09      3.40 o 
   8   6  15       27.89       30.79      5.75 o 
   9   6  15       17.55       19.05      3.75 o 
  10   6  15        1.61       -2.51      4.15 o 
 -11   7  15        3.75        9.10      4.68 o 
 -10   7  15        0.73        5.72      3.38 o 
  -9   7  15        8.35        9.66      3.77 o 
  -8   7  15       20.74       27.63      4.05 o 
  -7   7  15       10.34       10.01      2.31 o 
  -6   7  15        2.97        2.98      2.32 o 
  -5   7  15        3.33        4.20      2.29 o 
  -4   7  15        2.81        0.20      1.86 o 
  -3   7  15       34.92       32.30      2.94 o 
  -2   7  15        1.40       -0.63      2.20 o 
  -1   7  15        6.85        8.81      2.35 o 
   0   7  15        2.28        4.08      2.24 o 
   1   7  15       27.27       38.18      3.22 o 
   2   7  15       24.57       25.50      3.23 o 
   3   7  15        0.15       -0.45      2.11 o 
   4   7  15        7.19        8.32      2.92 o 
   5   7  15        2.66        1.75      2.79 o 
   6   7  15        3.60        7.21      3.05 o 
   7   7  15        5.77        5.73      2.60 o 
   8   7  15        0.47        1.26      2.51 o 
   9   7  15        0.46       -1.89      3.35 o 
  10   7  15        5.97        2.76      2.82 o 
 -10   8  15        0.34        0.59      3.89 o 
  -9   8  15        5.69        9.55      3.63 o 
  -8   8  15        0.10       -0.51      4.38 o 
  -7   8  15        1.91        2.18      3.89 o 
  -6   8  15        1.46        0.59      3.71 o 
  -5   8  15        0.75       -0.14      3.10 o 
  -4   8  15        0.43       -0.65      3.28 o 
  -3   8  15        2.80        1.39      2.71 o 
  -2   8  15        3.92        6.92      2.19 o 
  -1   8  15        7.55        4.55      2.13 o 
   0   8  15       33.18       35.66      3.08 o 
   1   8  15        5.88        5.61      2.18 o 
   2   8  15        0.21       -1.68      2.01 o 
   3   8  15        0.04       -1.24      2.46 o 
   4   8  15        6.68        7.23      2.71 o 
   5   8  15       10.31       10.06      2.88 o 
   6   8  15        2.80        1.60      2.87 o 
   7   8  15        1.00       -0.26      2.84 o 
   8   8  15        0.02       -6.45      6.45 o 
   9   8  15        2.09        5.98      4.74 o 
  -9   9  15        0.35        3.73      4.06 o 
  -8   9  15        0.04       -0.60      7.29 o 
  -7   9  15        4.13        7.10      4.11 o 
  -6   9  15        2.61        2.56      3.73 o 
  -5   9  15       22.78       16.15      4.50 o 
  -4   9  15        2.17       -2.64      3.54 o 
  -3   9  15        2.38       -0.48      3.31 o 
  -2   9  15        0.44       -1.04      2.75 o 
  -1   9  15        1.17       -1.66      2.70 o 
   0   9  15       18.92       29.97      3.95 o 
   1   9  15        7.35       12.46      3.50 o 
   2   9  15       39.15       37.43      5.30 o 
   3   9  15        0.16       -3.34      4.06 o 
   4   9  15       13.12       18.36      4.94 o 
   5   9  15        1.96        1.96      4.36 o 
   6   9  15        1.57       -0.44      4.30 o 
   7   9  15        9.53        1.98      5.25 o 
  -7  10  15        0.10       -3.82      3.82 o 
  -6  10  15        0.00       -1.22      3.94 o 
  -5  10  15        2.34       -0.79      3.53 o 
  -4  10  15        7.41        9.72      8.70 o 
  -3  10  15        1.66       -1.42      4.67 o 
  -2  10  15        0.46       -1.73      3.66 o 
  -1  10  15        0.13       -2.70      2.70 o 
   0  10  15        0.13       -3.92      3.92 o 
   1  10  15        8.47        4.97      4.15 o 
   2  10  15        1.39        4.67      4.41 o 
   3  10  15        0.09       -1.49      5.47 o 
   4  10  15        4.34        6.42      4.55 o 
   5  10  15        4.31        3.14      4.57 o 
   6  10  15        3.66        2.90      4.63 o 
  -5  11  15        0.90        6.88      4.26 o 
  -4  11  15        1.09        0.55      5.57 o 
  -3  11  15        0.34        1.95      5.35 o 
  -2  11  15        0.24       -0.25      4.32 o 
  -1  11  15        3.49        8.17      7.87 o 
   0  11  15        0.52       -5.61      5.61 o 
   1  11  15        2.10       -1.84      5.33 o 
   2  11  15        4.45       -2.07      4.91 o 
   3  11  15        8.63        3.94      4.89 o 
 -13   0  16        0.10       -0.97      4.38 o 
 -12   0  16       46.29       42.19      6.74 o 
 -11   0  16        0.32        2.46      3.93 o 
 -10   0  16       28.60       31.71      6.13 o 
  -9   0  16       22.63       20.02      3.69 o 
  -8   0  16       11.73       15.20      3.41 o 
  -7   0  16        3.02       -0.52      2.48 o 
  -6   0  16       51.99       45.59      5.95 o 
  -5   0  16     1047.04      960.95     17.56 o 
  -4   0  16      330.48      316.71      8.94 o 
  -3   0  16       38.00       32.20      4.24 o 
  -2   0  16      254.44      241.52      7.71 o 
  -1   0  16      229.82      218.81      9.06 o 
   0   0  16      263.54      303.81     10.41 o 
   1   0  16        0.80        1.04      3.58 o 
   2   0  16      795.79      772.22     24.14 o 
   3   0  16       59.33       51.39      7.41 o 
   4   0  16        6.22        5.48      3.80 o 
   5   0  16       11.95        8.38      4.44 o 
   6   0  16       69.85       75.76      5.58 o 
   7   0  16       36.85       52.79      5.26 o 
   8   0  16       46.54       41.10      5.00 o 
   9   0  16        8.34        7.67      4.75 o 
  10   0  16        3.76       -4.72      4.72 o 
  11   0  16        2.09        7.81      5.83 o 
  12   0  16        6.81        5.99      5.96 o 
 -13   1  16        0.82       -1.38      4.45 o 
 -12   1  16        3.83       -2.39      2.80 o 
 -11   1  16        7.43        7.21      2.71 o 
 -10   1  16        1.70        2.38      2.35 o 
  -9   1  16        1.40        3.57      2.12 o 
  -8   1  16        0.97        0.07      1.77 o 
  -7   1  16        9.49        5.05      1.95 o 
  -6   1  16       88.56       85.77      4.01 o 
  -5   1  16       60.16       68.72      6.65 o 
  -4   1  16       54.00       52.46      4.66 o 
  -3   1  16       11.01        8.39      2.08 o 
  -2   1  16       39.75       43.06      4.94 o 
  -1   1  16      403.48      432.38     13.53 o 
   0   1  16        0.04        6.38      2.69 o 
   1   1  16       33.76       29.40      3.20 o 
   2   1  16        1.40        6.46      2.33 o 
   3   1  16       18.80       22.14      2.96 o 
   4   1  16       14.30       13.37      4.91 o 
   5   1  16       83.65       82.92      7.37 o 
   6   1  16        4.64        6.03      2.55 o 
   7   1  16        0.55       -0.82      2.37 o 
   8   1  16        3.81        5.82      2.84 o 
   9   1  16        5.58        3.03      2.84 o 
  10   1  16        2.89        4.78      3.90 o 
  11   1  16        0.83       -2.46      5.11 o 
  12   1  16        1.90        1.94     11.27 o 
 -13   2  16       13.02       12.17      3.83 o 
 -12   2  16       12.27        9.06      2.93 o 
 -11   2  16        5.39        3.59      2.63 o 
 -10   2  16       26.47       20.63      3.05 o 
  -9   2  16        0.44        0.31      2.17 o 
  -8   2  16       89.11       85.40      4.13 o 
  -7   2  16        9.96       12.04      2.73 o 
  -6   2  16        7.94        0.79      2.23 o 
  -5   2  16      275.76      271.33      9.94 o 
  -4   2  16      463.29      444.08      9.58 o 
  -3   2  16       41.69       43.25      3.67 o 
  -2   2  16       26.30       31.48      2.75 o 
  -1   2  16        1.83        1.96      2.20 o 
   0   2  16       12.89       15.28      2.68 o 
   1   2  16       24.64       19.27      2.87 o 
   2   2  16      172.68      164.01      6.79 o 
   3   2  16       52.90       43.81      4.25 o 
   4   2  16      113.46      120.06      5.29 o 
   5   2  16        0.34       -0.30      2.24 o 
   6   2  16        0.37        2.69      2.44 o 
   7   2  16       20.15       28.47      3.72 o 
   8   2  16        0.00       -0.86      2.54 o 
   9   2  16        3.96        6.20      3.95 o 
  10   2  16        2.10       -0.20      4.10 o 
  11   2  16        2.19        3.25      4.18 o 
  12   2  16        5.71        9.42      6.30 o 
 -13   3  16       11.63        7.79      7.68 o 
 -12   3  16        3.05        5.29      2.45 o 
 -11   3  16        1.38        0.84      2.47 o 
 -10   3  16       17.23       23.09      3.13 o 
  -9   3  16        0.00       -1.68      2.08 o 
  -8   3  16        0.47       -0.82      1.83 o 
  -7   3  16        0.02       -0.84      1.79 o 
  -6   3  16      176.24      181.01      4.99 o 
  -5   3  16       15.14       23.08      2.46 o 
  -4   3  16       79.22       63.08      3.32 o 
  -3   3  16      112.15      129.56      5.05 o 
  -2   3  16       32.70       27.02      2.45 o 
  -1   3  16       47.67       39.87      2.42 o 
   0   3  16      257.28      229.59      5.03 o 
   1   3  16       15.17       12.75      1.95 o 
   2   3  16       70.04       73.85      4.68 o 
   3   3  16      107.89       96.19      5.90 o 
   4   3  16        1.01        2.51      2.32 o 
   5   3  16       21.28       23.29      3.33 o 
   6   3  16       27.82       33.04      3.79 o 
   7   3  16       10.56       16.68      3.24 o 
   8   3  16        4.42        4.62      5.93 o 
   9   3  16       20.78       21.90      4.82 o 
  10   3  16       26.83       32.10     10.23 o 
  11   3  16        0.04       -3.66     10.10 o 
 -13   4  16        0.08       -1.75      2.62 o 
 -12   4  16        3.06        5.33      2.57 o 
 -11   4  16        0.35       -0.97      2.65 o 
 -10   4  16       27.68       33.30      3.70 o 
  -9   4  16       25.04       32.59      3.50 o 
  -8   4  16        1.48       -2.12      2.26 o 
  -7   4  16        2.59        0.29      1.93 o 
  -6   4  16       58.31       48.77      3.37 o 
  -5   4  16      145.05      137.97      4.74 o 
  -4   4  16        0.17       -0.01      1.90 o 
  -3   4  16      143.28      130.76      4.48 o 
  -2   4  16      212.15      225.68      5.63 o 
  -1   4  16       26.72       33.60      2.76 o 
   0   4  16       16.34        9.78      1.92 o 
   1   4  16        0.26       -0.75      1.81 o 
   2   4  16        0.81        1.22      1.86 o 
   3   4  16      124.36      128.34      5.86 o 
   4   4  16        0.05       -0.75      2.36 o 
   5   4  16        8.75        3.58      2.63 o 
   6   4  16       13.59       14.60      4.23 o 
   7   4  16        8.84        5.20      3.70 o 
   8   4  16        5.56        3.68      3.78 o 
   9   4  16        1.82        2.14      3.72 o 
  10   4  16        9.70        9.17      4.54 o 
  11   4  16        7.59        4.49      4.48 o 
 -12   5  16       22.79       43.55      4.32 o 
 -11   5  16        0.08        0.69      2.76 o 
 -10   5  16        2.55        4.19      2.76 o 
  -9   5  16        6.20       10.99      3.14 o 
  -8   5  16        6.31        3.93      2.53 o 
  -7   5  16       19.29       27.57      3.84 o 
  -6   5  16        6.19       11.42      2.41 o 
  -5   5  16        5.14        3.59      2.02 o 
  -4   5  16        6.41       -0.67      1.89 o 
  -3   5  16       14.07       17.26      2.57 o 
  -2   5  16      124.28      117.13      7.95 o 
  -1   5  16      299.37      281.91     11.49 o 
   0   5  16      146.01      141.94      4.78 o 
   1   5  16       62.86       76.46      3.93 o 
   2   5  16       83.20       83.48      4.65 o 
   3   5  16        1.99       -1.18      1.99 o 
   4   5  16        0.10       -0.14      2.07 o 
   5   5  16        8.84        3.32      2.27 o 
   6   5  16        7.25        7.76      2.73 o 
   7   5  16       13.86       21.94      4.55 o 
   8   5  16       37.76       43.31      5.65 o 
   9   5  16        0.46       -2.58      3.85 o 
  10   5  16        3.33       -3.75      3.75 o 
 -11   6  16        0.03        1.66      4.00 o 
 -10   6  16        4.62        5.08      2.58 o 
  -9   6  16        0.50        1.46      2.65 o 
  -8   6  16       18.17        9.97      3.45 o 
  -7   6  16        0.93       -1.05      2.25 o 
  -6   6  16       14.52        9.83      2.71 o 
  -5   6  16      113.85      112.37      4.56 o 
  -4   6  16        3.51       -0.40      2.01 o 
  -3   6  16       29.75       21.62      2.73 o 
  -2   6  16        9.65       16.38      2.59 o 
  -1   6  16       58.93       63.63      3.78 o 
   0   6  16        0.80        4.26      2.23 o 
   1   6  16      108.42      105.32      4.69 o 
   2   6  16       50.51       47.43      3.69 o 
   3   6  16        0.74        1.86      2.25 o 
   4   6  16       39.69       48.65      3.17 o 
   5   6  16        1.86       -2.06      2.06 o 
   6   6  16       21.76       20.86      5.14 o 
   7   6  16       19.88       17.66      3.46 o 
   8   6  16        6.49        2.30      3.09 o 
   9   6  16       48.22       45.59      6.11 o 
  10   6  16        1.14       -0.11     10.33 o 
 -11   7  16       24.31       43.57      8.35 o 
 -10   7  16        0.02        2.28      5.92 o 
  -9   7  16        7.55       18.14      4.02 o 
  -8   7  16        4.23        3.06      3.84 o 
  -7   7  16        2.59        6.59      2.66 o 
  -6   7  16        2.28        0.78      2.26 o 
  -5   7  16        1.77        0.99      2.34 o 
  -4   7  16        0.22       -1.86      1.86 o 
  -3   7  16       18.12       20.54      2.69 o 
  -2   7  16        0.26       -1.99      1.99 o 
  -1   7  16        5.35        3.96      2.26 o 
   0   7  16       15.77       12.56      2.63 o 
   1   7  16       86.97      117.21      4.85 o 
   2   7  16        0.79        2.82      2.27 o 
   3   7  16       23.85       17.57      2.85 o 
   4   7  16        0.61       -1.12      2.70 o 
   5   7  16       21.82       22.26      3.52 o 
   6   7  16       12.30       11.66      4.40 o 
   7   7  16        3.35        5.44      2.75 o 
   8   7  16       26.92       30.93      5.90 o 
   9   7  16        0.23        0.80      3.01 o 
 -10   8  16        0.72        2.96      4.52 o 
  -9   8  16        0.19       -0.37      5.91 o 
  -8   8  16        3.12        3.19      5.27 o 
  -7   8  16        0.94       -3.44      3.44 o 
  -6   8  16        1.68        4.15      3.72 o 
  -5   8  16        1.14        3.51      3.62 o 
  -4   8  16        1.23        1.67      3.26 o 
  -3   8  16        0.27       -0.40      1.96 o 
  -2   8  16        7.58        8.27      2.26 o 
  -1   8  16        0.05        1.11      2.14 o 
   0   8  16       11.57        9.98      2.55 o 
   1   8  16       33.38       28.91      3.03 o 
   2   8  16       62.82       66.42      4.21 o 
   3   8  16        2.10        1.49      2.68 o 
   4   8  16        6.05        1.59      2.81 o 
   5   8  16        0.00       -2.69      2.69 o 
   6   8  16       17.60       22.87      4.05 o 
   7   8  16        2.73        3.03      3.43 o 
   8   8  16        1.07        1.70      4.62 o 
  -8   9  16        0.12        2.13      4.12 o 
  -7   9  16        1.57        5.50      4.29 o 
  -6   9  16        0.02        4.13      5.14 o 
  -5   9  16        6.27        7.69      4.09 o 
  -4   9  16       10.81       10.23      4.37 o 
  -3   9  16        0.03       -0.32      3.64 o 
  -2   9  16        6.07        2.15      3.10 o 
  -1   9  16        2.74       -0.54      2.89 o 
   0   9  16        4.88        5.35      3.28 o 
   1   9  16       31.65       30.76      4.26 o 
   2   9  16       10.44       11.52      4.41 o 
   3   9  16        0.26       -0.27      4.40 o 
   4   9  16       32.65       23.71      5.29 o 
   5   9  16        9.15        1.72      4.53 o 
   6   9  16        1.70       -4.91      6.00 o 
   7   9  16        0.62       -7.16      7.16 o 
  -7  10  16        1.99        4.60      4.42 o 
  -6  10  16        3.67        7.97      4.21 o 
  -5  10  16        0.41        0.66      3.98 o 
  -4  10  16        2.67        5.89      3.51 o 
  -3  10  16        3.30        3.58      5.68 o 
  -2  10  16        0.25        1.47      3.93 o 
  -1  10  16        1.12        7.37      4.18 o 
   0  10  16        3.76        2.42      3.35 o 
   1  10  16        1.87        0.54      4.20 o 
   2  10  16        0.67        2.06      4.37 o 
   3  10  16       11.23       11.41      4.83 o 
   4  10  16       11.17        3.00      4.69 o 
   5  10  16       12.08        6.62      4.95 o 
  -4  11  16        2.29        8.85      4.40 o 
  -3  11  16        9.25       13.89      4.66 o 
  -2  11  16        5.60        2.64      4.03 o 
  -1  11  16        1.65       -0.83      6.22 o 
   0  11  16        0.00        2.87      6.37 o 
   1  11  16        4.33        1.66      6.48 o 
   2  11  16        0.03       -4.20      4.20 o 
 -13   1  17       19.64       16.35      4.51 o 
 -12   1  17        9.88       11.51      3.62 o 
 -11   1  17        5.97        1.70      2.55 o 
 -10   1  17       49.72       44.80      3.94 o 
  -9   1  17       24.69       30.12      2.99 o 
  -8   1  17      111.28      114.86      4.80 o 
  -7   1  17       20.08       19.92      2.50 o 
  -6   1  17      323.54      295.25      6.66 o 
  -5   1  17      202.41      218.25      6.88 o 
  -4   1  17       44.01       52.00      4.79 o 
  -3   1  17       67.45       73.17      3.74 o 
  -2   1  17      780.13      738.02     12.66 o 
  -1   1  17        5.96        5.21      2.87 o 
   0   1  17       36.04       28.54      3.29 o 
   1   1  17      922.05      991.05     16.37 o 
   2   1  17        0.05       -0.40      2.00 o 
   3   1  17       39.71       42.71      3.80 o 
   4   1  17        8.09       11.70      2.81 o 
   5   1  17       12.42       10.39      3.19 o 
   6   1  17        3.15       -0.39      2.43 o 
   7   1  17       52.47       46.27      4.44 o 
   8   1  17        0.28       -2.03      2.82 o 
   9   1  17       11.57       10.25      4.15 o 
  10   1  17       12.92       11.13      4.48 o 
  11   1  17        0.42       -0.17      5.32 o 
 -13   2  17        0.53       -1.34      4.16 o 
 -12   2  17        0.00        1.53      2.73 o 
 -11   2  17        5.02        3.95      2.63 o 
 -10   2  17        7.52        7.03      2.67 o 
  -9   2  17        9.27        9.06      3.19 o 
  -8   2  17       10.47        8.13      3.93 o 
  -7   2  17        0.07       -2.05      2.05 o 
  -6   2  17       28.39       16.92      4.43 o 
  -5   2  17      158.88      140.12      7.01 o 
  -4   2  17       56.33       51.62      4.13 o 
  -3   2  17        1.65        1.62      2.16 o 
  -2   2  17       19.45       18.66      2.41 o 
  -1   2  17      128.70      130.29      7.39 o 
   0   2  17       71.96       70.24      4.55 o 
   1   2  17      113.71      121.01      5.32 o 
   2   2  17        7.15        7.33      2.52 o 
   3   2  17       87.05       94.41      5.23 o 
   4   2  17       24.51       20.80      3.19 o 
   5   2  17       35.38       40.38      4.22 o 
   6   2  17        2.41        1.35      2.50 o 
   7   2  17        3.33        1.95      3.16 o 
   8   2  17       50.10       58.93      6.01 o 
   9   2  17       18.43       22.18     13.02 o 
  10   2  17        3.41       -0.82      3.70 o 
  11   2  17        3.99       -2.56      4.05 o 
 -13   3  17        3.76        3.90      2.98 o 
 -12   3  17       29.00       32.30      3.91 o 
 -11   3  17        0.72        0.84      2.60 o 
 -10   3  17       23.40       22.69      4.28 o 
  -9   3  17        0.80        0.85      2.93 o 
  -8   3  17       24.75       20.37      3.61 o 
  -7   3  17        8.44       10.88      2.23 o 
  -6   3  17       24.24       23.57      3.50 o 
  -5   3  17        3.81        2.87      1.87 o 
  -4   3  17       17.08       10.34      2.03 o 
  -3   3  17        8.81        7.13      3.18 o 
  -2   3  17      390.69      393.21     11.18 o 
  -1   3  17       66.36       66.57      3.76 o 
   0   3  17       66.23       60.28      4.40 o 
   1   3  17       15.32       10.84      2.59 o 
   2   3  17        0.31       -1.03      2.13 o 
   3   3  17        2.45       -0.58      2.28 o 
   4   3  17        6.65        6.06      2.62 o 
   5   3  17        6.62        5.62      2.71 o 
   6   3  17       28.18       23.32      3.60 o 
   7   3  17        7.92        4.48      2.94 o 
   8   3  17       14.61       11.13      4.21 o 
   9   3  17        0.66       -1.86      3.81 o 
  10   3  17        4.11        1.12      4.17 o 
  11   3  17        1.45       -3.70      4.05 o 
 -12   4  17        0.22        3.07      5.96 o 
 -11   4  17       17.04       19.88      3.39 o 
 -10   4  17        2.06        1.56      2.60 o 
  -9   4  17        0.00       -2.36      2.36 o 
  -8   4  17        8.34       11.19      2.80 o 
  -7   4  17        1.86       -0.04      1.93 o 
  -6   4  17      139.55      144.36      5.09 o 
  -5   4  17       14.90       15.72      2.56 o 
  -4   4  17       30.53       38.31      3.06 o 
  -3   4  17      418.27      429.57      8.75 o 
  -2   4  17       85.76       82.78      4.01 o 
  -1   4  17       62.44       64.34      3.55 o 
   0   4  17        0.30       -0.64      1.57 o 
   1   4  17       63.79       60.06      3.01 o 
   2   4  17       26.98       26.01      2.59 o 
   3   4  17        0.98       -1.15      2.27 o 
   4   4  17       15.74        8.90      2.85 o 
   5   4  17        3.34        3.62      2.75 o 
   6   4  17       38.17       44.13      4.41 o 
   7   4  17        6.64        6.20      3.76 o 
   8   4  17        3.45        7.45      4.15 o 
   9   4  17       19.33       25.53      5.18 o 
  10   4  17        4.54        3.75      4.26 o 
 -12   5  17        2.62       10.14      3.29 o 
 -11   5  17        0.02       -0.20      2.89 o 
 -10   5  17        2.06        0.66      2.99 o 
  -9   5  17       62.58       74.58      4.95 o 
  -8   5  17       31.29       38.63      4.27 o 
  -7   5  17        6.60        2.98      2.51 o 
  -6   5  17        1.25        2.59      2.04 o 
  -5   5  17        3.18        3.01      2.08 o 
  -4   5  17        8.98        5.24      2.15 o 
  -3   5  17       49.64       56.39      3.63 o 
  -2   5  17       62.96       65.77      3.84 o 
  -1   5  17       20.46       28.11      4.02 o 
   0   5  17        2.85        0.02      2.13 o 
   1   5  17        4.36        3.27      2.09 o 
   2   5  17        6.90        6.40      2.04 o 
   3   5  17       24.65       32.59      3.55 o 
   4   5  17        0.10       -0.73      2.05 o 
   5   5  17       10.25        5.90      2.33 o 
   6   5  17        0.20       -2.21      3.25 o 
   7   5  17       28.65       37.69      5.46 o 
   8   5  17       11.04       10.07      8.69 o 
   9   5  17        0.03       -3.79      3.79 o 
  10   5  17        0.56       -3.64      3.83 o 
 -11   6  17        0.70        0.15      5.49 o 
 -10   6  17        0.00       -0.24      2.82 o 
  -9   6  17        9.18        9.20      3.14 o 
  -8   6  17        1.31       -0.38      2.61 o 
  -7   6  17        0.96        7.74      2.78 o 
  -6   6  17        0.02       -2.29      2.29 o 
  -5   6  17       56.24       66.64      4.38 o 
  -4   6  17        0.14       -1.49      2.25 o 
  -3   6  17        0.51       -0.72      1.95 o 
  -2   6  17        8.44       13.98      2.60 o 
  -1   6  17       36.79       34.38      3.50 o 
   0   6  17       11.99       11.46      2.58 o 
   1   6  17       93.84       86.59      4.43 o 
   2   6  17      106.58       98.37      4.59 o 
   3   6  17       14.76       10.52      2.60 o 
   4   6  17       56.84       55.37      3.38 o 
   5   6  17        2.32       -2.14      2.14 o 
   6   6  17        0.62       -2.64      2.64 o 
   7   6  17       55.75       60.67      5.85 o 
   8   6  17        7.76        0.95      4.25 o 
   9   6  17        3.62        2.29     11.25 o 
 -10   7  17        0.08       -3.73      6.81 o 
  -9   7  17       27.33       38.29      5.98 o 
  -8   7  17        9.41       11.86      3.00 o 
  -7   7  17        2.64        9.27      2.92 o 
  -6   7  17       25.72       23.55      3.33 o 
  -5   7  17        2.40        3.52      2.49 o 
  -4   7  17        3.11        1.00      2.16 o 
  -3   7  17       12.57        9.46      2.42 o 
  -2   7  17       10.64        7.73      2.39 o 
  -1   7  17       10.52       15.77      2.69 o 
   0   7  17        5.24        0.10      2.54 o 
   1   7  17       14.88       13.69      2.71 o 
   2   7  17        1.49        0.53      2.38 o 
   3   7  17        2.64       -1.00      2.27 o 
   4   7  17        4.67        0.35      2.81 o 
   5   7  17        5.19        1.30      2.87 o 
   6   7  17        1.01        0.01      3.00 o 
   7   7  17        0.09       -1.72      2.55 o 
   8   7  17       14.97       19.25      3.72 o 
  -9   8  17        0.11        2.17      4.01 o 
  -8   8  17        4.59        8.31      3.53 o 
  -7   8  17        3.89        6.24      4.47 o 
  -6   8  17        3.41        5.60      4.09 o 
  -5   8  17        0.01        0.75      3.85 o 
  -4   8  17        0.08       -0.31      2.32 o 
  -3   8  17        1.57       -1.36      2.20 o 
  -2   8  17       29.68       29.36      3.15 o 
  -1   8  17       24.47       12.85      2.68 o 
   0   8  17        1.71        3.47      2.44 o 
   1   8  17       14.39        6.60      2.56 o 
   2   8  17       46.68       48.48      3.79 o 
   3   8  17        2.32       -2.75      2.75 o 
   4   8  17       11.67       20.19      3.47 o 
   5   8  17        0.12        0.24      2.90 o 
   6   8  17        2.38       -0.48      3.04 o 
   7   8  17        0.82        0.57      3.20 o 
  -8   9  17        3.00        4.68      4.16 o 
  -7   9  17       10.49        7.38      4.43 o 
  -6   9  17       22.64       38.49     15.43 o 
  -5   9  17       19.64       22.39      5.11 o 
  -4   9  17        0.15        1.23      3.66 o 
  -3   9  17        5.08        8.14      4.26 o 
  -2   9  17        1.34        0.58      3.33 o 
  -1   9  17        4.70       10.76      4.10 o 
   0   9  17        5.15        0.69      4.69 o 
   1   9  17        1.98        3.09      3.25 o 
   2   9  17        0.65       -3.63      4.03 o 
   3   9  17       30.37       34.09      9.35 o 
   4   9  17        9.98       18.65      5.24 o 
   5   9  17        0.03       -2.74      6.38 o 
   6   9  17        3.78        6.65      5.01 o 
  -6  10  17        4.40       14.20      4.85 o 
  -5  10  17        1.19       -0.67      4.83 o 
  -4  10  17        1.96        3.80      4.25 o 
  -3  10  17        3.46        2.51      8.35 o 
  -2  10  17        2.72        0.76      4.04 o 
  -1  10  17        3.39        8.24      4.31 o 
   0  10  17        0.01       -3.12      3.97 o 
   1  10  17        6.97        5.75      4.71 o 
   2  10  17       20.60       11.62      5.02 o 
   3  10  17        0.10       -4.83      4.83 o 
   4  10  17        0.49        1.41      4.90 o 
 -13   0  18        3.12        3.20      4.86 o 
 -12   0  18        7.86       10.99      5.22 o 
 -11   0  18       16.12       26.03      5.94 o 
 -10   0  18       52.54       47.72      5.29 o 
  -9   0  18       18.43       13.54      3.70 o 
  -8   0  18       76.57       78.63      6.08 o 
  -7   0  18       55.09       47.40      4.83 o 
  -6   0  18       62.75       74.47      5.65 o 
  -5   0  18        0.57        5.43      2.85 o 
  -4   0  18        3.74        5.35      5.86 o 
  -3   0  18      266.05      269.80     15.98 o 
  -2   0  18      184.70      170.39     11.77 o 
  -1   0  18       42.09       43.81      7.42 o 
   0   0  18      261.18      294.33     15.28 o 
   1   0  18      108.17      100.88     10.64 o 
   2   0  18      124.30      137.69     10.61 o 
   3   0  18        0.39        0.50      3.81 o 
   4   0  18       76.92       63.27      8.64 o 
   5   0  18        0.15        0.83      4.42 o 
   6   0  18       65.80       68.83      9.54 o 
   7   0  18       19.57       18.41      6.36 o 
   8   0  18       14.30       14.86      6.28 o 
   9   0  18       15.43       23.33      5.43 o 
  10   0  18        0.00        5.62      5.48 o 
  11   0  18       24.86       30.18      7.26 o 
 -13   1  18        0.16       -1.95      3.23 o 
 -12   1  18        0.46        1.44      3.39 o 
 -11   1  18        0.55       -2.46      2.46 o 
 -10   1  18       11.89       17.35      3.18 o 
  -9   1  18        0.67       -2.10      2.11 o 
  -8   1  18        7.53        5.18      2.16 o 
  -7   1  18        0.26       -1.37      1.80 o 
  -6   1  18       16.71       13.77      4.30 o 
  -5   1  18        9.89        8.59      2.72 o 
  -4   1  18        2.14        0.99      2.11 o 
  -3   1  18      204.22      226.59      6.71 o 
  -2   1  18        2.98        3.22      2.30 o 
  -1   1  18        4.67        3.90      2.21 o 
   0   1  18        0.09       -0.41      2.07 o 
   1   1  18        8.61       15.20      4.65 o 
   2   1  18       14.15       16.10      2.86 o 
   3   1  18        1.62        3.31      2.49 o 
   4   1  18       29.93       31.85      3.62 o 
   5   1  18        9.51       15.46      3.07 o 
   6   1  18        1.18        1.64      2.60 o 
   7   1  18       15.75       16.12      3.38 o 
   8   1  18       14.46       16.98      3.60 o 
   9   1  18        2.75        0.17      3.76 o 
  10   1  18        0.15       -1.63      3.78 o 
  11   1  18        0.14        3.90      5.62 o 
 -12   2  18       34.63       44.65      4.33 o 
 -11   2  18        0.65        3.36      3.71 o 
 -10   2  18       43.86       47.53      4.29 o 
  -9   2  18       38.80       46.55      4.03 o 
  -8   2  18       78.72       89.47      5.57 o 
  -7   2  18        9.46        8.34      2.73 o 
  -6   2  18        1.59        0.00      2.06 o 
  -5   2  18        1.25        1.91      2.46 o 
  -4   2  18       65.68       69.85      4.72 o 
  -3   2  18       34.18       54.24      4.53 o 
  -2   2  18       83.65       63.51      3.77 o 
  -1   2  18        2.80        4.61      2.86 o 
   0   2  18      237.01      220.65      7.08 o 
   1   2  18      116.54      112.81      5.84 o 
   2   2  18       60.96       60.03      4.50 o 
   3   2  18        7.71        3.10      4.08 o 
   4   2  18       16.66       21.13      4.41 o 
   5   2  18        6.21        3.98      2.63 o 
   6   2  18        0.10       -2.34      2.34 o 
   7   2  18       29.52       26.95      3.84 o 
   8   2  18        0.88        1.25      3.47 o 
   9   2  18        0.00       -1.62      3.76 o 
  10   2  18        5.12        3.96      5.96 o 
  11   2  18       10.22        7.01      7.03 o 
 -12   3  18        0.80        0.04      2.84 o 
 -11   3  18        1.35        2.01      3.71 o 
 -10   3  18       16.07       22.41      4.38 o 
  -9   3  18       23.88       29.56      4.68 o 
  -8   3  18       12.56       19.78      3.36 o 
  -7   3  18        4.89       -0.49      2.33 o 
  -6   3  18       13.74       10.35      3.10 o 
  -5   3  18       11.84        8.00      2.72 o 
  -4   3  18       83.94       74.92      4.94 o 
  -3   3  18      264.41      286.11      8.03 o 
  -2   3  18       17.69       11.32      3.74 o 
  -1   3  18        0.14       -0.94      2.27 o 
   0   3  18        9.89       17.30      3.07 o 
   1   3  18        6.04        4.93      2.42 o 
   2   3  18        6.89        5.75      2.57 o 
   3   3  18       57.70       62.79      4.78 o 
   4   3  18       24.12       24.85      3.64 o 
   5   3  18       18.71       13.36      4.49 o 
   6   3  18        0.05       -2.37      2.37 o 
   7   3  18        1.02        2.36      3.70 o 
   8   3  18       32.61       37.83      5.51 o 
   9   3  18       10.77       10.70      9.05 o 
  10   3  18        2.00       -3.68      3.85 o 
 -12   4  18       12.17       18.48      5.19 o 
 -11   4  18        5.22        5.56      3.72 o 
 -10   4  18        0.48        0.22      3.23 o 
  -9   4  18        7.61       17.90      3.18 o 
  -8   4  18       22.15       37.52      3.67 o 
  -7   4  18       15.06       22.93      2.73 o 
  -6   4  18       34.59       40.75      3.49 o 
  -5   4  18        5.10        0.43      1.89 o 
  -4   4  18        4.44        3.55      2.00 o 
  -3   4  18       28.26       27.69      2.75 o 
  -2   4  18       63.26       63.75      3.56 o 
  -1   4  18      156.86      170.02      5.86 o 
   0   4  18        0.69       -1.44      1.81 o 
   1   4  18        1.99        1.33      2.05 o 
   2   4  18      107.00      112.95      5.91 o 
   3   4  18        1.24        1.80      2.53 o 
   4   4  18       19.26       17.45      3.76 o 
   5   4  18       50.07       49.71      5.11 o 
   6   4  18       35.09       38.22      6.30 o 
   7   4  18        0.38       -1.42      4.01 o 
   8   4  18        4.51       -1.53      3.78 o 
   9   4  18        6.84        7.27      4.33 o 
  10   4  18        7.43        5.70      4.51 o 
 -11   5  18        9.45       20.43      3.65 o 
 -10   5  18        0.05       -0.78      2.80 o 
  -9   5  18        6.72        4.93      2.90 o 
  -8   5  18       17.59       24.55      3.58 o 
  -7   5  18        1.66        2.63      2.64 o 
  -6   5  18       21.73       27.17      3.00 o 
  -5   5  18       12.31       12.61      2.53 o 
  -4   5  18        0.32       -1.86      1.90 o 
  -3   5  18       40.39       52.41      4.41 o 
  -2   5  18        3.75        1.50      2.09 o 
  -1   5  18       47.38       37.48      3.20 o 
   0   5  18       13.41       12.00      2.50 o 
   1   5  18       15.99        9.81      2.41 o 
   2   5  18       85.10       81.25      3.66 o 
   3   5  18       22.02       23.74      2.49 o 
   4   5  18       35.13       35.40      4.18 o 
   5   5  18        1.65        1.90      3.38 o 
   6   5  18        2.95        1.23      8.52 o 
   7   5  18       31.69       29.50      5.27 o 
   8   5  18       14.62       18.89      4.92 o 
   9   5  18        1.32       -3.62      3.62 o 
 -11   6  18        0.11        5.46      5.99 o 
 -10   6  18        5.22        9.47      3.21 o 
  -9   6  18        0.06        0.89      2.85 o 
  -8   6  18        3.48        6.24      3.61 o 
  -7   6  18       28.80       39.25      3.97 o 
  -6   6  18        0.06       -2.45      2.45 o 
  -5   6  18        6.13        2.89      2.34 o 
  -4   6  18        2.60       -1.28      2.00 o 
  -3   6  18        0.85        1.01      3.28 o 
  -2   6  18        7.38        7.42      2.42 o 
  -1   6  18       87.18       75.40      4.24 o 
   0   6  18       33.72       30.20      3.16 o 
   1   6  18       33.36       40.65      3.51 o 
   2   6  18        1.52       -2.76      2.76 o 
   3   6  18       21.17       26.68      3.14 o 
   4   6  18        2.03        0.43      2.04 o 
   5   6  18        0.04       -1.35      2.22 o 
   6   6  18        2.17       -1.76      3.65 o 
   7   6  18        8.63        3.91      4.37 o 
   8   6  18        3.87        4.93      4.34 o 
   9   6  18        1.30       -2.51      5.90 o 
 -10   7  18        2.28        9.91      4.86 o 
  -9   7  18        2.77       -1.36      4.11 o 
  -8   7  18        2.95        7.67      2.97 o 
  -7   7  18        1.24        1.80      2.75 o 
  -6   7  18        5.06        8.85      2.86 o 
  -5   7  18        0.16        2.76      2.64 o 
  -4   7  18        0.07        1.10      3.11 o 
  -3   7  18       18.27       28.62      3.18 o 
  -2   7  18       20.14       10.98      2.79 o 
  -1   7  18        9.24        9.24      2.59 o 
   0   7  18       11.25       11.98      2.75 o 
   1   7  18        2.60        4.59      2.44 o 
   2   7  18        0.00        1.68      2.82 o 
   3   7  18       20.06       12.66      2.89 o 
   4   7  18        0.10       -3.58      3.58 o 
   5   7  18       23.07       23.57      3.76 o 
   6   7  18        8.50        2.20      3.17 o 
   7   7  18        0.11       -2.87      2.87 o 
   8   7  18        0.09        1.62      3.35 o 
  -8   8  18        0.67        7.21      6.75 o 
  -7   8  18        1.36       -0.38      3.84 o 
  -6   8  18       18.09       18.64      4.88 o 
  -5   8  18        7.86       11.29      4.63 o 
  -4   8  18        0.20       -0.95      2.38 o 
  -3   8  18        2.02       -0.61      2.36 o 
  -2   8  18       20.31       30.44      3.40 o 
  -1   8  18        0.75        0.23      2.39 o 
   0   8  18        0.77       -2.20      2.20 o 
   1   8  18       27.31       29.95      3.38 o 
   2   8  18        0.20       -2.04      2.36 o 
   3   8  18       18.39       14.94      3.83 o 
   4   8  18        6.37        5.21      3.17 o 
   5   8  18       20.84       15.90      4.45 o 
   6   8  18        0.39       -0.21      3.26 o 
   7   8  18        0.07       -3.26      3.26 o 
  -7   9  18        2.33        2.64      3.41 o 
  -6   9  18        8.22        4.27      5.89 o 
  -5   9  18        1.99       -2.67      4.22 o 
  -4   9  18        4.39        0.02      4.32 o 
  -3   9  18       12.12       15.61      4.79 o 
  -2   9  18        0.00       -1.95      3.91 o 
  -1   9  18        1.14        0.49      3.15 o 
   0   9  18        0.02        1.46      3.19 o 
   1   9  18        4.20        8.39      4.79 o 
   2   9  18        0.05        1.42      4.52 o 
   3   9  18        6.74        0.27      4.61 o 
   4   9  18        5.98        4.04      4.75 o 
   5   9  18        1.27        1.78      4.74 o 
  -4  10  18        7.45        7.86      4.47 o 
  -3  10  18        0.00       -1.46      4.05 o 
  -2  10  18        4.11        7.87      4.62 o 
  -1  10  18        0.63        0.11      4.20 o 
   0  10  18        0.11       -1.37      4.40 o 
   1  10  18        2.46       -4.47      4.48 o 
   2  10  18        0.14       -3.70      7.48 o 
   3  10  18        0.34        1.73      6.33 o 
 -12   1  19       38.63       50.85      5.41 o 
 -11   1  19        0.03       -0.48      2.63 o 
 -10   1  19        2.17        4.97      3.08 o 
  -9   1  19       17.99       13.85      2.72 o 
  -8   1  19        4.57       10.77      2.66 o 
  -7   1  19        4.72        2.96      3.55 o 
  -6   1  19        2.54        0.58      2.26 o 
  -5   1  19       73.70       69.79      4.88 o 
  -4   1  19       25.71       23.48      3.16 o 
  -3   1  19      167.20      168.79      5.33 o 
  -2   1  19      435.72      413.30      9.69 o 
  -1   1  19       34.21       40.48      4.71 o 
   0   1  19       15.05       15.63      2.95 o 
   1   1  19       95.68       86.07      5.21 o 
   2   1  19       46.20       60.80      4.64 o 
   3   1  19       17.77       23.62      3.35 o 
   4   1  19       30.51       15.69      3.23 o 
   5   1  19       35.93       47.76      4.47 o 
   6   1  19       13.62       16.91      3.43 o 
   7   1  19       11.54        9.78      3.19 o 
   8   1  19        5.84        3.90      3.62 o 
   9   1  19        8.27        7.56      4.32 o 
  10   1  19       18.05        4.42      4.54 o 
 -12   2  19       26.92       25.50      3.91 o 
 -11   2  19        5.41        6.18      2.96 o 
 -10   2  19        5.51        5.07      2.78 o 
  -9   2  19       17.28       22.14      5.35 o 
  -8   2  19        0.03        2.80      2.70 o 
  -7   2  19        0.51        1.08      2.52 o 
  -6   2  19        0.04        0.74      2.27 o 
  -5   2  19        2.32       -1.92      2.11 o 
  -4   2  19        0.01        1.44      2.24 o 
  -3   2  19       48.59       44.15      4.01 o 
  -2   2  19      151.95      153.07      5.18 o 
  -1   2  19       13.75       19.97      3.26 o 
   0   2  19        1.15        4.09      2.62 o 
   1   2  19       13.79       15.24      3.07 o 
   2   2  19        0.03        0.54      2.82 o 
   3   2  19       58.17       62.00      5.82 o 
   4   2  19       43.08       52.69      6.69 o 
   5   2  19        3.44        1.52      2.71 o 
   6   2  19        1.74       -0.33      2.71 o 
   7   2  19        9.13       11.46      3.44 o 
   8   2  19       32.34       35.42      5.54 o 
   9   2  19        0.85        2.09      7.43 o 
  10   2  19        2.25       -3.77      3.86 o 
 -12   3  19        6.26        5.94      3.15 o 
 -11   3  19        0.04        1.51      5.17 o 
 -10   3  19        1.37        1.40      3.43 o 
  -9   3  19       43.98       43.98      5.44 o 
  -8   3  19        0.13        2.95      3.08 o 
  -7   3  19        2.64        1.19      2.59 o 
  -6   3  19        0.01       -1.10      2.30 o 
  -5   3  19        1.77        3.15      2.43 o 
  -4   3  19       16.15       20.79      3.70 o 
  -3   3  19       10.18       11.03      2.81 o 
  -2   3  19       38.27       25.73      3.54 o 
  -1   3  19      161.90      154.59      5.35 o 
   0   3  19       35.15       35.85      4.37 o 
   1   3  19       68.13       65.88      4.89 o 
   2   3  19       11.59       10.19      3.20 o 
   3   3  19        0.19        0.99      2.45 o 
   4   3  19       76.82       68.75      5.21 o 
   5   3  19        8.78        6.73      3.06 o 
   6   3  19       21.55       16.38      3.59 o 
   7   3  19        1.00       -3.18      3.30 o 
   8   3  19       10.31       13.77      4.51 o 
   9   3  19        1.85       -1.14      3.90 o 
  10   3  19        0.20       -2.99      6.48 o 
 -11   4  19        5.14        5.97      6.58 o 
 -10   4  19        1.33        0.46      3.40 o 
  -9   4  19        0.10        1.52      3.37 o 
  -8   4  19       12.61       15.28      4.09 o 
  -7   4  19        1.92        4.42      2.75 o 
  -6   4  19       14.28       10.30      3.03 o 
  -5   4  19       34.34       41.90      4.17 o 
  -4   4  19       11.55       16.24      3.13 o 
  -3   4  19       35.63       36.04      3.91 o 
  -2   4  19        9.08        8.36      4.96 o 
  -1   4  19       17.02       12.99      3.07 o 
   0   4  19        8.37       13.50      2.56 o 
   1   4  19        0.35        1.57      2.40 o 
   2   4  19       10.06        6.59      2.92 o 
   3   4  19       21.35       36.23      6.44 o 
   4   4  19        3.69        4.70      2.84 o 
   5   4  19       28.56       29.59      4.75 o 
   6   4  19        3.52       -1.67      3.48 o 
   7   4  19        7.15       13.79      4.39 o 
   8   4  19        0.43       -3.81      3.81 o 
   9   4  19        7.55        5.09      4.39 o 
 -11   5  19       10.06        5.50      3.89 o 
 -10   5  19        4.79        3.55      3.60 o 
  -9   5  19       14.04       20.18      3.39 o 
  -8   5  19        3.65        5.68      2.99 o 
  -7   5  19       15.46       18.95      3.26 o 
  -6   5  19       53.14       49.40      3.71 o 
  -5   5  19       22.98       30.08      3.28 o 
  -4   5  19       45.13       38.20      3.33 o 
  -3   5  19      110.85      108.93      4.75 o 
  -2   5  19        9.75        5.72      2.32 o 
  -1   5  19       22.25       16.58      3.07 o 
   0   5  19        1.00       -1.92      1.92 o 
   1   5  19        1.68        0.38      2.25 o 
   2   5  19       60.49       62.88      4.19 o 
   3   5  19       14.59       14.44      2.96 o 
   4   5  19       50.34       55.68      4.94 o 
   5   5  19        0.52        0.21      3.56 o 
   6   5  19       12.06        7.18      4.06 o 
   7   5  19       12.24       13.32      4.59 o 
   8   5  19       10.43        7.75      5.76 o 
   9   5  19        1.65       -3.35     10.70 o 
 -10   6  19       15.21       27.80      6.50 o 
  -9   6  19       15.54       16.09      3.55 o 
  -8   6  19        0.16       -0.56      2.74 o 
  -7   6  19        0.76        3.27      2.91 o 
  -6   6  19        6.63        3.58      2.82 o 
  -5   6  19        0.89       -1.67      2.22 o 
  -4   6  19        0.53        3.05      2.85 o 
  -3   6  19        1.13       -0.82      2.22 o 
  -2   6  19       10.96        9.25      2.74 o 
  -1   6  19       85.75       93.85      7.51 o 
   0   6  19       19.02        8.39      2.66 o 
   1   6  19        8.65        8.37      2.54 o 
   2   6  19       27.45       25.22      3.07 o 
   3   6  19        0.49       -1.82      2.32 o 
   4   6  19       10.52       11.13      2.80 o 
   5   6  19        0.15       -2.33      2.91 o 
   6   6  19        7.77        4.38      3.78 o 
   7   6  19        2.14       -3.59      3.59 o 
   8   6  19        0.48       -2.47      4.38 o 
  -9   7  19        1.82       -0.16      4.19 o 
  -8   7  19        0.43        3.45      3.21 o 
  -7   7  19        0.77       -2.60      2.60 o 
  -6   7  19        0.28        1.33      2.84 o 
  -5   7  19        0.07       -2.31      3.16 o 
  -4   7  19        0.02       -2.08      2.08 o 
  -3   7  19        6.04       10.10      2.72 o 
  -2   7  19       33.53       29.19      3.36 o 
  -1   7  19        3.87        2.65      2.53 o 
   0   7  19        0.13       -2.30      2.30 o 
   1   7  19       19.21       18.57      3.00 o 
   2   7  19        1.43        0.43      2.54 o 
   3   7  19       19.48       17.84      3.08 o 
   4   7  19        0.10       -2.77      2.77 o 
   5   7  19        1.35       -0.56      3.52 o 
   6   7  19        1.78       -2.76      3.70 o 
   7   7  19        3.06        4.00      4.19 o 
  -8   8  19        0.00       -2.19      6.99 o 
  -7   8  19        0.09       -6.32      6.87 o 
  -6   8  19        0.87        0.22      4.23 o 
  -5   8  19        0.00       -0.07      4.79 o 
  -4   8  19        3.92        6.56      3.04 o 
  -3   8  19       16.21       26.59      3.26 o 
  -2   8  19        1.67        5.63      2.67 o 
  -1   8  19       13.53       16.23      3.06 o 
   0   8  19        0.01        3.09      2.64 o 
   1   8  19        0.05       -1.42      2.46 o 
   2   8  19        3.30       -1.16      2.97 o 
   3   8  19        1.62        2.00      4.26 o 
   4   8  19        6.45       10.09      3.47 o 
   5   8  19        3.43        3.03      3.28 o 
   6   8  19        1.17       -0.44      3.14 o 
  -6   9  19        1.20        1.74      4.58 o 
  -5   9  19        0.20       -2.85      4.25 o 
  -4   9  19        2.14        1.95      4.41 o 
  -3   9  19        0.39       -3.69      3.69 o 
  -2   9  19        2.76        1.56      4.90 o 
  -1   9  19        0.01        0.01      3.31 o 
   0   9  19       11.32       10.97      3.82 o 
   1   9  19        1.81        2.55     10.50 o 
   2   9  19        8.06        9.81      4.88 o 
   3   9  19        1.27       -6.05      8.89 o 
   4   9  19        0.48       -6.85      6.85 o 
  -2  10  19        2.73       -4.14      4.14 o 
  -1  10  19        2.12        6.34      4.57 o 
   0  10  19        5.87       -2.30      5.71 o 
 -12   0  20        1.46        0.69      4.90 o 
 -11   0  20       42.54       53.86      7.65 o 
 -10   0  20       26.24       32.94      5.07 o 
  -9   0  20        7.07        8.33      6.26 o 
  -8   0  20       46.27       49.78      5.43 o 
  -7   0  20       46.39       55.24      5.45 o 
  -6   0  20       64.01       41.05      4.80 o 
  -5   0  20       14.28       12.26      3.35 o 
  -4   0  20      129.69      129.13     13.12 o 
  -3   0  20      198.08      194.09     13.44 o 
  -2   0  20        0.26        1.70      4.80 o 
  -1   0  20        0.64        1.64      4.07 o 
   0   0  20      556.63      550.56     22.37 o 
   1   0  20       57.35       52.46      8.84 o 
   2   0  20        0.48       -0.66      4.34 o 
   3   0  20      294.31      288.54     16.35 o 
   4   0  20      107.50      116.16     12.37 o 
   5   0  20        9.79       11.88      5.78 o 
   6   0  20       26.99       35.70      7.87 o 
   7   0  20        5.07        8.12      6.18 o 
   8   0  20        8.77        2.95      5.85 o 
   9   0  20       11.76       14.52      7.16 o 
 -12   1  20        3.26        4.98      3.50 o 
 -11   1  20        0.28        1.75      2.90 o 
 -10   1  20        7.53       12.03      3.15 o 
  -9   1  20        2.29        7.69      2.62 o 
  -8   1  20        0.25       -0.12      2.19 o 
  -7   1  20        3.91        1.92      2.66 o 
  -6   1  20       38.06       32.12      3.92 o 
  -5   1  20        2.11       -2.02      2.28 o 
  -4   1  20        8.50        3.35      2.39 o 
  -3   1  20        5.65        9.73      2.24 o 
  -2   1  20       20.67       25.21      3.51 o 
  -1   1  20        1.39       -0.23      2.39 o 
   0   1  20        0.02        2.06      2.41 o 
   1   1  20       15.44       16.22      4.22 o 
   2   1  20        1.36        8.36      2.71 o 
   3   1  20        0.76        2.84      2.70 o 
   4   1  20       12.92       15.10      4.27 o 
   5   1  20        0.04       -2.39      2.39 o 
   6   1  20        0.71        3.31      2.91 o 
   7   1  20       16.67       19.21      3.76 o 
   8   1  20        1.83        4.38      3.16 o 
   9   1  20        0.29        1.11      4.72 o 
  10   1  20        0.35        1.49      5.80 o 
 -11   2  20       37.31       44.48      4.51 o 
 -10   2  20       17.61       22.44      3.67 o 
  -9   2  20       14.97       11.15      4.01 o 
  -8   2  20       12.46       17.46      4.47 o 
  -7   2  20       27.25       30.31      3.98 o 
  -6   2  20       27.83       29.70      4.48 o 
  -5   2  20       41.37       46.98      7.06 o 
  -4   2  20       39.50       29.89      3.72 o 
  -3   2  20       81.13       88.95      5.50 o 
  -2   2  20       11.32       18.04      2.61 o 
  -1   2  20        2.27        6.09      2.80 o 
   0   2  20       39.38       46.76      4.38 o 
   1   2  20        0.27       -1.63      2.45 o 
   2   2  20       23.11       13.57      3.11 o 
   3   2  20      267.46      243.31     10.66 o 
   4   2  20       44.39       47.41      4.58 o 
   5   2  20       14.57        8.97      3.74 o 
   6   2  20       17.04       11.86      3.47 o 
   7   2  20       11.73        5.81      3.25 o 
   8   2  20        7.13        5.85      6.37 o 
   9   2  20        1.74        2.50      7.77 o 
 -11   3  20       17.29       20.57      4.73 o 
 -10   3  20        0.32        3.51      3.52 o 
  -9   3  20        8.37       10.34      3.92 o 
  -8   3  20        1.72        7.95      3.68 o 
  -7   3  20        3.41        4.55      2.97 o 
  -6   3  20        5.16        3.59      2.71 o 
  -5   3  20        1.28       -2.07      2.38 o 
  -4   3  20        0.01        2.32      2.48 o 
  -3   3  20        0.65       -1.36      2.61 o 
  -2   3  20       18.97       13.65      2.97 o 
  -1   3  20      144.01      149.92      5.71 o 
   0   3  20        4.98       -0.04      2.33 o 
   1   3  20       16.88       12.85      3.13 o 
   2   3  20       26.50       24.00      3.71 o 
   3   3  20        8.24        6.31      3.01 o 
   4   3  20       63.32       71.27      5.33 o 
   5   3  20        1.99       -1.58      2.72 o 
   6   3  20       16.34       18.19      3.71 o 
   7   3  20        3.56       11.00      5.63 o 
   8   3  20       11.10       10.70      4.42 o 
   9   3  20        0.08       -3.82      3.82 o 
 -11   4  20        4.51        6.30      4.20 o 
 -10   4  20        6.42        7.97      4.07 o 
  -9   4  20        0.37       -1.15      3.16 o 
  -8   4  20       15.34       18.54      4.26 o 
  -7   4  20       13.81       13.02      3.29 o 
  -6   4  20        0.09       -1.23      2.55 o 
  -5   4  20       29.07       26.99      3.84 o 
  -4   4  20       19.57       21.88      4.20 o 
  -3   4  20       16.91       11.31      3.08 o 
  -2   4  20        4.52        3.69      2.73 o 
  -1   4  20       10.24       12.22      3.02 o 
   0   4  20       23.12       19.74      3.16 o 
   1   4  20        0.71       -0.87      2.16 o 
   2   4  20        3.08       -0.26      3.28 o 
   3   4  20        7.12        4.69      2.92 o 
   4   4  20        3.20        1.80      2.87 o 
   5   4  20       22.57       32.83      6.21 o 
   6   4  20        6.86        3.37      3.94 o 
   7   4  20        1.39       -2.33      5.53 o 
   8   4  20        0.04       -2.49      6.27 o 
   9   4  20        1.49        3.48      4.40 o 
 -10   5  20        2.72       -0.43      3.74 o 
  -9   5  20        0.31       -3.25      3.25 o 
  -8   5  20        4.78        5.53      3.59 o 
  -7   5  20        3.41        2.70      3.56 o 
  -6   5  20       11.55       11.81      5.85 o 
  -5   5  20        0.23        0.23      2.62 o 
  -4   5  20       19.98       21.83      3.63 o 
  -3   5  20        0.93        3.11      2.82 o 
  -2   5  20       43.37       46.61      4.53 o 
  -1   5  20       37.35       45.71      4.51 o 
   0   5  20        0.37       -2.30      2.30 o 
   1   5  20       14.72        7.72      3.21 o 
   2   5  20        0.02       -1.20      2.23 o 
   3   5  20       89.46       76.99      4.77 o 
   4   5  20       57.40       48.02      6.45 o 
   5   5  20        1.95        0.19      3.32 o 
   6   5  20        0.07       -2.03      3.68 o 
   7   5  20        0.29       -3.64      3.77 o 
   8   5  20        0.37       -0.78      4.21 o 
  -9   6  20        0.79        4.50      3.09 o 
  -8   6  20        0.23       -0.16      2.88 o 
  -7   6  20       35.69       54.01      4.52 o 
  -6   6  20        4.41        6.81      3.02 o 
  -5   6  20        1.89       -0.28      2.33 o 
  -4   6  20       29.42       39.27      3.50 o 
  -3   6  20       22.04       11.79      3.23 o 
  -2   6  20        7.91        9.01      2.65 o 
  -1   6  20        5.84        9.58      3.69 o 
   0   6  20        0.07        0.30      2.36 o 
   1   6  20        5.66        7.67      2.56 o 
   2   6  20        0.15       -2.64      2.64 o 
   3   6  20        0.73       -1.26      2.84 o 
   4   6  20        1.57       -2.74      2.74 o 
   5   6  20        0.01       -1.00      2.91 o 
   6   6  20        6.01        4.73      3.24 o 
   7   6  20        0.46       -3.45      3.45 o 
  -8   7  20        0.29       -1.73      2.96 o 
  -7   7  20        0.02        0.07      2.92 o 
  -6   7  20        7.05        3.75      2.98 o 
  -5   7  20        4.20        6.19      3.08 o 
  -4   7  20        0.78       -0.10      2.43 o 
  -3   7  20        1.68        1.19      2.41 o 
  -2   7  20       36.44       40.70      5.14 o 
  -1   7  20        0.05        1.15      2.43 o 
   0   7  20       13.40        8.91      2.80 o 
   1   7  20        6.17        8.70      3.06 o 
   2   7  20        2.05       -1.03      2.55 o 
   3   7  20       42.23       44.65      4.34 o 
   4   7  20        2.20       -1.18      3.85 o 
   5   7  20        0.18        2.02      5.18 o 
   6   7  20        0.17       -3.41      4.42 o 
  -7   8  20        9.98       16.58      5.24 o 
  -6   8  20        7.14        1.21      4.55 o 
  -5   8  20        3.26        8.23      3.22 o 
  -4   8  20        8.70       10.47      3.34 o 
  -3   8  20        0.53        2.23      3.02 o 
  -2   8  20        0.13       -2.47      2.47 o 
  -1   8  20        1.27        3.00      2.72 o 
   0   8  20        2.00        4.20      2.86 o 
   1   8  20        7.67       14.35      3.11 o 
   2   8  20        0.16       -3.71      3.71 o 
   3   8  20        0.11       -3.07      3.07 o 
   4   8  20       11.07       10.33      3.57 o 
   5   8  20        0.60       -1.26      3.09 o 
  -4   9  20        8.10        9.09      4.82 o 
  -3   9  20        0.37        3.96      4.51 o 
  -2   9  20       15.18       20.15      5.32 o 
  -1   9  20       15.02       13.15      4.10 o 
   0   9  20        0.24        4.59      3.74 o 
   1   9  20        3.22        5.67      4.74 o 
   2   9  20        0.03       -3.31      4.53 o 
 -11   1  21        3.54        6.74      4.34 o 
 -10   1  21        6.22       11.23      3.35 o 
  -9   1  21       31.38       27.76      3.41 o 
  -8   1  21        7.31       13.38      3.43 o 
  -7   1  21        2.86        8.37      3.08 o 
  -6   1  21        8.51       11.64      3.18 o 
  -5   1  21        8.01       15.07      3.37 o 
  -4   1  21       49.97       51.82      4.75 o 
  -3   1  21       31.54       23.75      2.91 o 
  -2   1  21        1.30       -1.89      2.31 o 
  -1   1  21       11.34        4.80      2.78 o 
   0   1  21       29.97       28.58      3.70 o 
   1   1  21       63.34       62.48      4.87 o 
   2   1  21       13.05       16.63      4.25 o 
   3   1  21        1.20        6.79      2.98 o 
   4   1  21        0.12       -1.19      2.69 o 
   5   1  21       28.14       29.86      4.09 o 
   6   1  21       22.67       19.16      3.86 o 
   7   1  21        6.81        4.14      5.26 o 
   8   1  21        5.28        5.82      3.51 o 
   9   1  21        2.00        1.41      3.95 o 
 -11   2  21        5.93       10.22      3.38 o 
 -10   2  21        0.39        0.96      6.05 o 
  -9   2  21        0.51        4.85      3.60 o 
  -8   2  21        2.96        1.89      2.89 o 
  -7   2  21        3.13        1.60      2.78 o 
  -6   2  21        0.07        0.04      2.68 o 
  -5   2  21        0.68       -2.23      2.23 o 
  -4   2  21        0.60        0.99      2.64 o 
  -3   2  21       19.53       16.73      3.28 o 
  -2   2  21        4.68        9.35      3.65 o 
  -1   2  21      121.45      140.36      6.55 o 
   0   2  21        2.37        2.72      2.57 o 
   1   2  21        1.86       -0.21      2.48 o 
   2   2  21       35.76       41.88      4.38 o 
   3   2  21        3.99        6.87      2.98 o 
   4   2  21        2.97       -0.26      3.14 o 
   5   2  21        2.35       -1.69      2.84 o 
   6   2  21       15.79       18.18      3.82 o 
   7   2  21       14.09        6.20      4.55 o 
   8   2  21        2.76        0.03      4.04 o 
   9   2  21        0.05       -1.25      4.13 o 
 -10   3  21       18.71       33.43      5.48 o 
  -9   3  21        3.23        6.37      3.68 o 
  -8   3  21        0.36        5.06      3.77 o 
  -7   3  21        2.38        3.90      3.05 o 
  -6   3  21        7.84       10.30      3.16 o 
  -5   3  21        0.55        1.38      2.59 o 
  -4   3  21        3.10       -0.93      2.49 o 
  -3   3  21       13.29       11.38      3.97 o 
  -2   3  21       11.72       10.24      3.04 o 
  -1   3  21       39.29       45.18      4.13 o 
   0   3  21       28.78       27.44      3.16 o 
   1   3  21       35.22       39.10      4.30 o 
   2   3  21       13.82       14.14      3.30 o 
   3   3  21       24.21       16.40      3.59 o 
   4   3  21        0.08       -1.43      3.05 o 
   5   3  21        1.37        0.31      2.89 o 
   6   3  21        6.70        3.33      3.09 o 
   7   3  21        0.97        4.65      4.17 o 
   8   3  21        0.21        0.43      6.11 o 
 -10   4  21        3.62       -0.54      3.82 o 
  -9   4  21        0.06       -2.62      6.42 o 
  -8   4  21        0.00       -2.79      3.47 o 
  -7   4  21       28.21       25.05      4.60 o 
  -6   4  21       20.39       25.19      3.82 o 
  -5   4  21       11.62        2.75      3.47 o 
  -4   4  21       31.34       38.82      5.05 o 
  -3   4  21       75.83       81.33      7.23 o 
  -2   4  21        8.86       12.29      3.26 o 
  -1   4  21       30.25       41.03      4.44 o 
   0   4  21        1.67        1.29      2.85 o 
   1   4  21        0.55        0.95      2.28 o 
   2   4  21        1.09       -1.81      3.06 o 
   3   4  21       22.18       23.27      3.88 o 
   4   4  21        4.37        5.35      3.34 o 
   5   4  21       16.02        9.68      3.47 o 
   6   4  21        0.00       -1.66      4.05 o 
   7   4  21        3.24       -6.86      8.83 o 
   8   4  21        5.56        2.25      4.34 o 
  -9   5  21        3.86        5.54      4.02 o 
  -8   5  21       10.27       10.88      8.57 o 
  -7   5  21        3.95        9.26      3.93 o 
  -6   5  21        7.31        6.27      3.55 o 
  -5   5  21        8.76        6.27      2.91 o 
  -4   5  21       15.39       16.06      3.50 o 
  -3   5  21       43.29       38.06      4.36 o 
  -2   5  21       11.78        6.02      2.96 o 
  -1   5  21       19.27       16.92      3.61 o 
   0   5  21        6.89        4.53      3.08 o 
   1   5  21       28.10       19.93      3.70 o 
   2   5  21        5.32       -0.99      2.37 o 
   3   5  21        2.62        6.96      2.68 o 
   4   5  21        7.64        3.53      3.12 o 
   5   5  21        7.00        3.96      4.03 o 
   6   5  21        0.41       -2.98      3.82 o 
   7   5  21        0.71        0.99      3.95 o 
  -8   6  21        0.16        1.59      3.68 o 
  -7   6  21        1.33        5.18      3.70 o 
  -6   6  21        0.94        0.88      3.56 o 
  -5   6  21        1.32       -0.08      2.73 o 
  -4   6  21        0.84        0.36      2.66 o 
  -3   6  21       21.25       24.78      3.85 o 
  -2   6  21        1.28        3.00      2.95 o 
  -1   6  21       29.49       30.29      4.10 o 
   0   6  21        0.02        0.20      3.91 o 
   1   6  21        2.93        4.46      3.02 o 
   2   6  21       29.86       32.77      4.47 o 
   3   6  21        7.33        1.65      3.02 o 
   4   6  21        4.22        3.33      5.27 o 
   5   6  21        0.22       -1.84      3.96 o 
   6   6  21       12.87       11.19      3.55 o 
  -7   7  21        0.92        5.31      3.18 o 
  -6   7  21        0.00        1.53      3.04 o 
  -5   7  21       15.06       16.47      3.55 o 
  -4   7  21        2.49        2.89      3.05 o 
  -3   7  21        0.01       -1.66      2.34 o 
  -2   7  21        8.21        5.08      2.66 o 
  -1   7  21        8.90        5.19      2.79 o 
   0   7  21        6.37        6.82      2.92 o 
   1   7  21        0.01       -0.01      2.48 o 
   2   7  21        0.17        0.81      3.22 o 
   3   7  21        5.76        4.68      4.06 o 
   4   7  21        0.01       -1.62      5.20 o 
   5   7  21        0.68       -1.15      5.03 o 
  -6   8  21        1.68        3.78      6.34 o 
  -5   8  21        3.17        0.78      3.15 o 
  -4   8  21        8.78       16.17      3.58 o 
  -3   8  21        5.59       12.89      3.65 o 
  -2   8  21        2.86       -0.24      2.69 o 
  -1   8  21       14.98        8.30      3.09 o 
   0   8  21        6.94        5.28      2.99 o 
   1   8  21        0.50        1.88      2.93 o 
   2   8  21        3.02        1.79      3.29 o 
   3   8  21        1.42       -1.96      3.17 o 
  -2   9  21       13.47       22.88      7.46 o 
  -1   9  21        1.53       -0.50      4.14 o 
   0   9  21        0.02        1.88      6.47 o 
 -10   0  22       61.95       75.25      6.97 o 
  -9   0  22        0.45       -1.21      3.39 o 
  -8   0  22        7.17        6.99      4.30 o 
  -7   0  22       71.45       71.99      7.67 o 
  -6   0  22        0.11        2.23      3.23 o 
  -5   0  22       21.52       25.33      7.46 o 
  -4   0  22       17.55       15.27      6.90 o 
  -3   0  22       89.36       80.27     11.48 o 
  -2   0  22       26.11       22.07      7.13 o 
  -1   0  22       35.08       33.95      7.67 o 
   0   0  22       23.75        9.01      5.86 o 
   1   0  22       97.17      102.97     12.46 o 
   2   0  22       19.06       13.15      6.18 o 
   3   0  22      147.43      159.64     13.27 o 
   4   0  22        0.32        3.20      5.06 o 
   5   0  22       49.45       50.01      9.50 o 
   6   0  22        5.10        2.50      5.97 o 
   7   0  22        0.02       -5.25      5.25 o 
   8   0  22       12.74        4.35      6.25 o 
 -10   1  22       17.27       17.73      4.08 o 
  -9   1  22        9.71       12.03      2.95 o 
  -8   1  22        2.19        2.11      2.94 o 
  -7   1  22        3.06        1.83      2.73 o 
  -6   1  22        0.23       -3.58      3.58 o 
  -5   1  22        0.78        2.49      2.73 o 
  -4   1  22        0.80        1.96      2.73 o 
  -3   1  22        3.35        1.14      2.28 o 
  -2   1  22       23.70       31.78      5.07 o 
  -1   1  22       13.34       11.96      4.39 o 
   0   1  22        7.96        1.39      3.43 o 
   1   1  22       25.09       23.07      4.95 o 
   2   1  22        0.09       -2.06      3.35 o 
   3   1  22       26.56       26.53      5.43 o 
   4   1  22       12.49       12.34      4.40 o 
   5   1  22        0.00       -0.98      7.56 o 
   6   1  22        0.71       -2.95      2.95 o 
   7   1  22        9.25        6.30      3.44 o 
   8   1  22        0.10       -2.48      3.25 o 
 -10   2  22        6.89        8.71      4.27 o 
  -9   2  22        0.61        4.30      5.00 o 
  -8   2  22        0.06        0.95      3.04 o 
  -7   2  22       44.61       44.23      6.67 o 
  -6   2  22        3.63        1.90      2.82 o 
  -5   2  22        4.77        3.82      2.76 o 
  -4   2  22        8.12        6.98      3.06 o 
  -3   2  22        5.19        7.96      3.05 o 
  -2   2  22        0.77        4.54      2.46 o 
  -1   2  22        1.18        0.73      3.00 o 
   0   2  22        6.50        5.24      3.06 o 
   1   2  22        0.48        0.93      2.70 o 
   2   2  22       17.43       11.74      3.33 o 
   3   2  22       36.61       34.78      4.40 o 
   4   2  22        0.86        0.51      2.96 o 
   5   2  22        4.48        6.44      4.97 o 
   6   2  22        0.46        2.43      4.80 o 
   7   2  22        1.37        4.27      3.52 o 
   8   2  22        0.52       -1.49      3.91 o 
 -10   3  22       26.38       29.41      7.80 o 
  -9   3  22        4.35       -0.11      3.78 o 
  -8   3  22       27.06       30.96      5.02 o 
  -7   3  22        6.50       10.55      3.42 o 
  -6   3  22        1.04        3.53      2.99 o 
  -5   3  22        0.08        4.57      2.89 o 
  -4   3  22        7.22        7.40      2.99 o 
  -3   3  22        8.19        6.09      3.57 o 
  -2   3  22       10.09       13.86      3.47 o 
  -1   3  22        3.06        4.44      2.51 o 
   0   3  22        0.06        2.26      2.37 o 
   1   3  22        2.76        5.07      3.08 o 
   2   3  22       14.83        9.65      3.26 o 
   3   3  22       15.38       15.15      3.61 o 
   4   3  22        1.92        3.68      2.98 o 
   5   3  22        2.25       -1.21      3.61 o 
   6   3  22        2.59        7.28      3.51 o 
   7   3  22       10.34       12.34      4.68 o 
   8   3  22        0.01       -5.02      5.02 o 
  -9   4  22       11.65       18.27      4.66 o 
  -8   4  22        0.64        4.22      3.79 o 
  -7   4  22       39.47       34.09      5.19 o 
  -6   4  22        0.19       -0.52      2.82 o 
  -5   4  22        3.84        7.25      3.10 o 
  -4   4  22       10.73        2.79      2.95 o 
  -3   4  22       18.20       17.67      3.53 o 
  -2   4  22       20.13       19.99      4.54 o 
  -1   4  22        1.32       -0.37      2.76 o 
   0   4  22        8.78        6.03      3.17 o 
   1   4  22        2.91        2.53      2.41 o 
   2   4  22        0.34       -2.60      2.60 o 
   3   4  22        1.11       -0.03      2.94 o 
   4   4  22        1.04       -0.79      3.11 o 
   5   4  22        0.02        2.43      3.13 o 
   6   4  22       17.60       17.74      4.81 o 
   7   4  22        6.81        3.51      4.26 o 
  -9   5  22        4.54        6.02      5.20 o 
  -8   5  22        3.70        2.36      4.35 o 
  -7   5  22       11.67       14.36      7.55 o 
  -6   5  22        0.03        1.42      7.38 o 
  -5   5  22        1.77       -1.28      2.80 o 
  -4   5  22        0.15        1.30      3.63 o 
  -3   5  22       10.69        7.21      3.08 o 
  -2   5  22        0.34        0.51      2.74 o 
  -1   5  22       23.13       31.55      4.30 o 
   0   5  22        1.01       -0.88      2.79 o 
   1   5  22        0.09       -1.13      2.80 o 
   2   5  22        3.30       -0.13      2.53 o 
   3   5  22        0.04        0.88      2.59 o 
   4   5  22       17.60       18.60      3.31 o 
   5   5  22        1.10       -2.35      3.86 o 
   6   5  22        0.03        0.76      4.07 o 
  -8   6  22        0.00        1.67      4.87 o 
  -7   6  22        0.54       -0.69      4.41 o 
  -6   6  22        0.48       -1.39      3.54 o 
  -5   6  22        0.43        2.97      3.78 o 
  -4   6  22        1.27       -2.18      2.68 o 
  -3   6  22        0.87       -0.30      2.89 o 
  -2   6  22        1.04       -2.77      2.77 o 
  -1   6  22        4.34        3.27      3.02 o 
   0   6  22        6.65        7.43      3.30 o 
   1   6  22        2.60        2.54      3.09 o 
   2   6  22       10.85       11.23      4.72 o 
   3   6  22        5.04        3.44      3.27 o 
   4   6  22        0.08       -1.58      3.81 o 
   5   6  22        0.36        1.83      3.26 o 
  -6   7  22        0.30        0.38      3.66 o 
  -5   7  22        0.00       -0.37      3.79 o 
  -4   7  22        3.96        3.99      3.60 o 
  -3   7  22        0.03       -2.21      2.85 o 
  -2   7  22        5.50        5.79      3.32 o 
  -1   7  22       15.18       19.84      3.91 o 
   0   7  22        9.56        9.02      3.55 o 
   1   7  22        9.09        5.16      3.38 o 
   2   7  22       15.81       15.28      3.86 o 
   3   7  22        0.55       -3.35      4.16 o 
   4   7  22        0.20        0.78      4.11 o 
  -4   8  22        0.18        1.80      3.62 o 
  -3   8  22        3.59        4.59      3.32 o 
  -2   8  22        0.08       -2.60      2.60 o 
  -1   8  22        5.73        5.32      2.97 o 
   0   8  22        3.92        3.92      3.29 o 
   1   8  22        0.01       -1.85      3.19 o 
   2   8  22        0.28        4.86      4.96 o 
 -10   1  23        0.98        3.37      3.45 o 
  -9   1  23        9.17        7.78      2.90 o 
  -8   1  23        2.82        5.45      3.26 o 
  -7   1  23        0.04       -0.05      2.82 o 
  -6   1  23        0.10        0.90      2.69 o 
  -5   1  23       14.79       23.14      3.97 o 
  -4   1  23        0.75       -0.28      2.69 o 
  -3   1  23        3.47        4.92      3.06 o 
  -2   1  23        3.64        8.92      3.39 o 
  -1   1  23        1.80        5.67      3.78 o 
   0   1  23       45.12       54.68      7.09 o 
   1   1  23        3.94        4.30      3.90 o 
   2   1  23       16.00       10.54      4.22 o 
   3   1  23       21.30       16.13      5.05 o 
   4   1  23       29.94       34.15      6.06 o 
   5   1  23       22.99       17.51      5.30 o 
   6   1  23       19.24       14.73      5.32 o 
   7   1  23       15.38       14.32      3.91 o 
  -9   2  23        8.48        4.77      3.88 o 
  -8   2  23        1.68        1.87      3.07 o 
  -7   2  23        5.45        3.06      6.39 o 
  -6   2  23        0.17       -0.48      3.12 o 
  -5   2  23        1.90       -0.67      2.68 o 
  -4   2  23        0.27        1.20      2.74 o 
  -3   2  23        3.03        1.15      2.83 o 
  -2   2  23        0.00        1.26      2.36 o 
  -1   2  23       24.03       23.69      3.22 o 
   0   2  23       15.75       22.54      3.87 o 
   1   2  23        0.97        1.25      4.27 o 
   2   2  23       21.56       30.89      4.29 o 
   3   2  23        5.21       -3.40      3.40 o 
   4   2  23        3.70        0.00      3.15 o 
   5   2  23       43.17       42.82      4.95 o 
   6   2  23        0.11       -2.89      2.89 o 
   7   2  23        2.70       -3.18      3.18 o 
  -9   3  23       13.02       23.59      5.13 o 
  -8   3  23        1.12        2.33      6.15 o 
  -7   3  23        3.56        6.26      3.29 o 
  -6   3  23        1.97        7.78      3.21 o 
  -5   3  23       11.44       10.79      4.03 o 
  -4   3  23        0.07       -2.61      3.58 o 
  -3   3  23        3.85        6.20      3.04 o 
  -2   3  23        0.02       -2.61      2.61 o 
  -1   3  23       29.50       21.48      5.11 o 
   0   3  23       15.54       21.70      4.40 o 
   1   3  23        0.33        0.46      3.93 o 
   2   3  23        0.96       -0.13      2.97 o 
   3   3  23        9.34       10.87      3.66 o 
   4   3  23        0.67       -4.32      4.32 o 
   5   3  23       16.19       17.44      4.75 o 
   6   3  23       23.60       21.28      5.23 o 
   7   3  23        6.39        5.01      4.44 o 
  -8   4  23       12.14       14.31      5.75 o 
  -7   4  23        0.18        1.67      3.78 o 
  -6   4  23        0.16        2.46      3.17 o 
  -5   4  23        8.64        7.72      3.29 o 
  -4   4  23       14.78       13.95      3.49 o 
  -3   4  23        2.22        6.36      3.10 o 
  -2   4  23        7.12        5.68      3.12 o 
  -1   4  23        2.96       -1.47      2.85 o 
   0   4  23        0.77       -0.77      2.95 o 
   1   4  23        4.40        4.80      2.78 o 
   2   4  23        6.06        9.75      2.91 o 
   3   4  23        8.14        2.84      3.23 o 
   4   4  23        1.58       -3.11      3.11 o 
   5   4  23       24.36       22.83      4.25 o 
   6   4  23        6.91        3.12      4.14 o 
  -8   5  23        2.06        6.23      5.24 o 
  -7   5  23        1.53       -2.44      3.57 o 
  -6   5  23       13.06       23.04      4.76 o 
  -5   5  23        1.98        7.29      4.46 o 
  -4   5  23        3.67        7.61      3.31 o 
  -3   5  23        2.80        0.90      3.74 o 
  -2   5  23        6.64        6.72      3.20 o 
  -1   5  23       21.26       20.72      4.04 o 
   0   5  23        0.04       -2.79      2.79 o 
   1   5  23        0.02       -1.98      2.99 o 
   2   5  23        5.73       -1.02      3.24 o 
   3   5  23        7.63        9.23      3.07 o 
   4   5  23        7.03        4.89      2.92 o 
   5   5  23        2.50       -1.45      3.83 o 
  -6   6  23        6.29        3.67      3.90 o 
  -5   6  23        0.46        3.19      3.81 o 
  -4   6  23        1.45       -2.33      2.79 o 
  -3   6  23        0.92       -2.81      2.81 o 
  -2   6  23        4.12        0.54      6.18 o 
  -1   6  23        7.51        4.00      3.25 o 
   0   6  23       11.98       16.87      3.95 o 
   1   6  23       34.24       38.18      4.89 o 
   2   6  23        0.42        0.78      3.30 o 
   3   6  23        6.28        4.47      3.51 o 
   4   6  23        0.10        0.48     11.38 o 
  -5   7  23        3.60       15.52      5.65 o 
  -4   7  23        0.68        7.50      4.15 o 
  -3   7  23        1.51       -1.67      4.07 o 
  -2   7  23        0.13        0.93      4.32 o 
  -1   7  23        0.30        0.88      3.19 o 
   0   7  23        1.04        1.26      3.44 o 
   1   7  23        8.20       14.97      3.77 o 
   2   7  23        0.39       -2.50      3.08 o 
  -9   0  24        2.32        3.85      3.95 o 
  -8   0  24       12.98       18.25      4.66 o 
  -7   0  24      115.09      149.42      9.10 o 
  -6   0  24        9.53       15.07      7.31 o 
  -5   0  24        1.46        8.72      6.25 o 
  -4   0  24       10.33       14.50      6.46 o 
  -3   0  24        4.44       -4.90      4.90 o 
  -2   0  24        2.13        0.73      5.66 o 
  -1   0  24       91.46       80.98     11.65 o 
   0   0  24        1.92       -1.07      4.95 o 
   1   0  24        0.09       -2.03      5.37 o 
   2   0  24        3.18        4.32      5.85 o 
   3   0  24        8.73        9.50      6.18 o 
   4   0  24       41.74       45.42      9.78 o 
   5   0  24        5.45        2.28      5.86 o 
   6   0  24       16.18       16.71      7.29 o 
  -9   1  24        0.21       -1.14      3.19 o 
  -8   1  24        0.51        0.29      3.14 o 
  -7   1  24        0.28       -2.39      2.95 o 
  -6   1  24        0.42       -0.55      2.79 o 
  -5   1  24        0.07       -0.57      2.82 o 
  -4   1  24        2.66        1.71      2.81 o 
  -3   1  24        0.79        5.72      2.96 o 
  -2   1  24        4.34        8.43      4.24 o 
  -1   1  24       16.54       16.78      5.01 o 
   0   1  24        0.35       -1.58      3.91 o 
   1   1  24        2.30        3.74      4.10 o 
   2   1  24        1.27        4.27      4.11 o 
   3   1  24        0.03        1.39      3.89 o 
   4   1  24        1.45       -1.69      3.85 o 
   5   1  24        0.40       -0.15      5.23 o 
   6   1  24        6.39        0.51      5.26 o 
  -8   2  24        0.06        0.32      3.77 o 
  -7   2  24       35.16       33.09      4.61 o 
  -6   2  24        0.40        2.21      3.21 o 
  -5   2  24        0.01       -1.43      2.69 o 
  -4   2  24        1.56        2.05      2.88 o 
  -3   2  24        8.19       13.70      3.48 o 
  -2   2  24        0.06       -0.12      2.91 o 
  -1   2  24       78.65       88.28      5.15 o 
   0   2  24        2.89        6.57      3.34 o 
   1   2  24       16.41       17.55      4.78 o 
   2   2  24       24.70       35.93      4.61 o 
   3   2  24        3.33        4.86      3.45 o 
   4   2  24        0.04        0.18      3.28 o 
   5   2  24        3.99       -2.44      3.20 o 
   6   2  24        6.47        4.49      3.54 o 
  -8   3  24        0.47        0.70      3.72 o 
  -7   3  24        0.71        6.31      3.35 o 
  -6   3  24        1.07        7.69      3.50 o 
  -5   3  24        0.00        3.38      3.15 o 
  -4   3  24        4.40        0.78      2.94 o 
  -3   3  24        0.08       -0.34      2.90 o 
  -2   3  24       22.54       26.27      4.48 o 
  -1   3  24       37.09       44.40      4.88 o 
   0   3  24       15.03        9.93      2.93 o 
   1   3  24        6.51        7.05      3.41 o 
   2   3  24       10.56        9.20      3.59 o 
   3   3  24        0.05       -0.22      3.24 o 
   4   3  24        0.58        2.16      3.28 o 
   5   3  24        2.54        5.53      3.56 o 
   6   3  24       10.77       10.54      6.05 o 
  -7   4  24        0.10       -3.72      3.72 o 
  -6   4  24        7.23        7.06      3.43 o 
  -5   4  24        0.22        1.20      3.17 o 
  -4   4  24        3.72        2.42      3.02 o 
  -3   4  24        6.28        3.81      3.23 o 
  -2   4  24        2.41        4.52      3.22 o 
  -1   4  24       21.64       18.01      3.85 o 
   0   4  24       26.84       29.25      4.52 o 
   1   4  24        0.08        2.13      3.62 o 
   2   4  24       18.10       24.61      4.04 o 
   3   4  24        0.05       -3.11      3.11 o 
   4   4  24        3.64        0.06      3.33 o 
   5   4  24        0.14       -3.22      3.22 o 
  -6   5  24        0.31        0.89      3.92 o 
  -5   5  24        7.45        6.99      3.43 o 
  -4   5  24        2.38        3.01      3.15 o 
  -3   5  24        0.00       -2.86      2.86 o 
  -2   5  24        2.98        3.72      3.32 o 
  -1   5  24        4.91        6.65      3.49 o 
   0   5  24        3.17        1.79      5.82 o 
   1   5  24        2.00        1.32      3.15 o 
   2   5  24        2.01        2.59      3.31 o 
   3   5  24        1.87        0.16      2.78 o 
   4   5  24        3.74       11.13      3.21 o 
  -5   6  24        0.94        6.44      5.23 o 
  -4   6  24        6.31        6.01      3.36 o 
  -3   6  24        5.99        6.18      3.52 o 
  -2   6  24        0.98       -2.37      3.18 o 
  -1   6  24        0.89        1.57      5.59 o 
   0   6  24        4.83        3.34      3.23 o 
   1   6  24        3.26        0.44      3.41 o 
   2   6  24        5.86        9.14      3.85 o 
  -8   1  25        2.56       10.74      5.36 o 
  -7   1  25        0.15        2.64      3.28 o 
  -6   1  25        0.21        0.21      3.12 o 
  -5   1  25       38.24       45.15      5.02 o 
  -4   1  25        0.89        0.37      2.91 o 
  -3   1  25        0.16        3.33      3.07 o 
  -2   1  25       18.89       16.31     10.47 o 
  -1   1  25        2.42        8.15      4.50 o 
   0   1  25        1.67        6.72      4.51 o 
   1   1  25        0.10       -2.45      3.80 o 
   2   1  25        1.49       -2.05      4.03 o 
   3   1  25        8.32        7.52      4.56 o 
   4   1  25        0.17        0.73      8.46 o 
   5   1  25        5.16        7.86      4.97 o 
  -7   2  25        3.14        0.38      3.11 o 
  -6   2  25        6.45        5.59      3.40 o 
  -5   2  25        2.14        3.19      3.31 o 
  -4   2  25        0.31       -0.45      3.14 o 
  -3   2  25        0.79        6.64      3.22 o 
  -2   2  25        0.40       -1.10      2.78 o 
  -1   2  25        0.02        1.83      2.62 o 
   0   2  25        3.11        3.80      3.28 o 
   1   2  25        2.32       -0.91      3.07 o 
   2   2  25        4.44        3.34      3.37 o 
   3   2  25        0.95        9.72      3.72 o 
   4   2  25        5.73        6.99      3.71 o 
   5   2  25        0.52       -2.93      3.28 o 
  -7   3  25        1.46       -1.74      3.05 o 
  -6   3  25        1.22       -0.53      3.13 o 
  -5   3  25       14.67       15.97      3.87 o 
  -4   3  25        1.47        2.25      3.15 o 
  -3   3  25        1.69        2.14      4.04 o 
  -2   3  25       12.29        9.92      3.66 o 
  -1   3  25        2.11        6.84      3.41 o 
   0   3  25        5.68        6.67      2.87 o 
   1   3  25        5.81        7.63      3.07 o 
   2   3  25        0.07        0.67      3.29 o 
   3   3  25        0.37       -0.01      3.23 o 
   4   3  25        0.34        1.88      3.44 o 
  -6   4  25       24.65       22.75      4.81 o 
  -5   4  25       11.89       17.63      4.15 o 
  -4   4  25        5.41        5.06      3.26 o 
  -3   4  25        1.92       -1.26      3.08 o 
  -2   4  25        4.58       -0.19      3.15 o 
  -1   4  25        2.71        4.91      3.34 o 
   0   4  25        1.56        0.51      3.20 o 
   1   4  25        1.52        1.56      2.80 o 
   2   4  25        0.36       -0.59      2.76 o 
   3   4  25        0.00        0.10      2.58 o 
  -5   5  25        0.36        3.13      4.76 o 
  -4   5  25        0.00       -0.17      3.15 o 
  -3   5  25        0.46        2.49      3.45 o 
  -2   5  25        0.48        1.46      3.26 o 
  -1   5  25        3.38        3.20      3.33 o 
   0   5  25        1.74        2.08      3.37 o 
   1   5  25        0.00        1.18      3.27 o 
   2   5  25        4.39        0.09      3.36 o 
  -6   0  26        0.21        8.25      6.87 o 
  -5   0  26        0.42       -4.41      5.27 o 
  -4   0  26        6.69        5.46      6.73 o 
  -3   0  26       20.27       36.90      9.18 o 
  -2   0  26        0.32        1.96      6.15 o 
  -1   0  26        0.16        6.77      6.05 o 
   0   0  26        0.52       -2.76      5.73 o 
   1   0  26        0.21       -3.00      5.44 o 
   2   0  26        5.02       11.00      6.53 o 
   3   0  26        8.01        9.91      7.41 o 
   4   0  26        0.00       -5.49      5.49 o 
  -6   1  26        0.00       -2.99      2.99 o 
  -5   1  26        0.41       -3.30      3.30 o 
  -4   1  26        0.54        5.61      3.54 o 
  -3   1  26        2.07       -2.58      3.88 o 
  -2   1  26        0.27        2.38      4.09 o 
  -1   1  26        2.97        5.09      6.92 o 
   0   1  26        8.27        3.48      4.41 o 
   1   1  26        1.62        1.55      4.18 o 
   2   1  26        0.94       -0.67      4.07 o 
   3   1  26        3.75        9.84      7.42 o 
  -6   2  26        0.11        3.25      3.31 o 
  -5   2  26        0.02        0.41      3.22 o 
  -4   2  26        1.61       -1.81      3.17 o 
  -3   2  26        5.39       10.01      3.66 o 
  -2   2  26        0.07       -0.74      5.12 o 
  -1   2  26        0.27       -1.26      2.54 o 
   0   2  26        0.08       -1.75      3.27 o 
   1   2  26        1.03       -2.06      3.20 o 
   2   2  26        0.53        1.01      3.27 o 
   3   2  26        8.16       15.15      4.98 o 
  -5   3  26        0.02       -0.28      3.06 o 
  -4   3  26        0.49        0.89      3.35 o 
  -3   3  26        0.30       -2.77      2.88 o 
  -2   3  26        0.01       -0.42      3.10 o 
  -1   3  26        1.69        0.08      3.23 o 
   0   3  26        0.80        1.66      2.85 o 
   1   3  26        1.10        6.70      3.08 o 
   2   3  26        0.00        0.76      3.45 o 
  -4   4  26        1.34        3.45      3.84 o 
  -3   4  26        0.00       -1.31      3.04 o 
  -2   4  26        0.00        0.01      3.21 o 
  -1   4  26        5.09        6.97      3.57 o 
   0   4  26        3.10        4.44      3.60 o 
   1   4  26        0.94        4.14      3.57 o 
  -4   1  27        1.47        1.36      3.37 o 
  -3   1  27        0.01       -0.93      5.00 o 
  -2   1  27        9.53       10.35      5.14 o 
  -1   1  27        5.46        2.35     10.17 o 
   0   1  27        0.00        3.42      4.13 o 
   1   1  27        5.97        9.54      4.83 o 
  -4   2  27        0.04        5.05      5.15 o 
  -3   2  27        0.31        3.13      3.57 o 
  -2   2  27        0.08        0.66      3.22 o 
  -1   2  27        3.16        4.41      3.01 o 
   0   2  27        2.80        0.69      2.78 o 
   1   2  27       14.20       13.57      4.75 o 
  -1   3  27        3.99        3.73      5.57 o 
                                                 
